# Supplementary material for: MicroRNA profiling in gingival crevicular fluid of periodontitis—a pilot study
Source: FEBS Open Bio. 2017 Jun 5;7(7):981–94. doi: 10.1002/2211-5463.12238 (PMC5494293; doi:10.1002/2211-5463.12238)
Supplement: Supplementary file 1 — Table S1. Expression profiling of miRNAs in GCF sample set #1. [file FEB4-7-981-s001.xlsx]

## Sheet: Sheet1
miRname	Periodontitis 1 delta Cq	Periodontitis 2 delta Cq	Periodontitis 3 delta Cq	Healthy 1 delta Cq	Healthy 2 delta Cq	Healthy 3 delta Cq	Healthy 4 delta Cq	Healthy 5 delta Cq	Periodontitis mean	Healthy mean	Ratio	p.value	q.value	target sequence	Periodontitis 1 raw Cq	Periodontitis 2 raw Cq	Periodontitis 3 raw Cq	Healthy 1 raw Cq	Healthy 2 raw Cq	Healthy 3 raw Cq	Healthy 4 raw Cq	Healthy 5 raw Cq
hsa-miR-302d-3p		12.4126							12.4126	NA	NA	NOTEST	NOTEST	UAAGUGCUUCCAUGUUUGAGUGU		39.45	40
hsa-miR-586									NA	NA	NA	NOTEST	NOTEST	UAUGCAUUGUAUUUUUAGGUCC	40			40			40
hsa-miR-920	10.1166	9.19257	10.3625						9.89053	NA	NA	NOTEST	NOTEST	GGGGAGCUGUGGAAGCAGUA	38.51	36.47	37.67	40	40	40	40	40
hsa-miR-1183						10.7201			NA	10.7201	NA	NOTEST	NOTEST	CACUGUAGGUGAUGGUGAGAGUGGGCA		40		40	40	39.44
hsa-miR-381-5p		8.96257							8.96257	NA	NA	NOTEST	NOTEST	AGCGAGGUUGCCCUUUGUAUAU	40	36.24	40		40
hsa-miR-526b-5p									NA	NA	NA	NOTEST	NOTEST	CUCUUGAGGGAAGCACUUUCUGU	40	40	40			40		40
hsa-miR-1258									NA	NA	NA	NOTEST	NOTEST	AGUUAGGAUUAGGUCGUGGAA	40	40	40		40	40		40
hsa-miR-519c-3p					8.66599	8.22015			NA	8.44307	NA	NOTEST	NOTEST	AAAGUGCAUCUUUUUAGAGGAU					37.07	36.94
hsa-miR-380-5p					11.186				NA	11.186	NA	NOTEST	NOTEST	UGGUUGACCAUAGAACAUGCGC		40	40		39.59			40
hsa-miR-1265		11.8726	10.7125						11.2925	NA	NA	NOTEST	NOTEST	CAGGAUGUGGUCAAGUGUUGUU	40	39.15	38.02	40			40	40
hsa-miR-1206	7.53656	9.33257							8.43456	NA	NA	NOTEST	NOTEST	UGUUCAUGUAGAUGUUUAAGC	35.93	36.61	40		40			40
hsa-miR-559									NA	NA	NA	NOTEST	NOTEST	UAAAGUAAAUAUGCACCAAAA			40
hsa-miR-302b-5p							10.2054		NA	10.2054	NA	NOTEST	NOTEST	ACUUUAACAUGGAAGUGCUUUC							38.98	40
hsa-miR-1245a									NA	NA	NA	NOTEST	NOTEST	AAGUGAUCUAAAGGCCUACAU	40	40	40	40	40	40	40	40
hsa-miR-519b-3p		10.3826				10.2501			10.3826	10.2501	-0.132422	NOTEST	NOTEST	AAAGUGCAUCCUUUUAGAGGUU		37.66	40		40	38.97
hsa-miR-363-5p	9.78989						10.3588		9.78989	10.3588	0.568867	NOTEST	NOTEST	CGGGUGGAUCACGAUGCAAUUU	37.84		40			40	38.78	40
hsa-miR-367-3p		11.9626							11.9626	NA	NA	NOTEST	NOTEST	AAUUGCACUUUAGCAAUGGUGA	40	39	40					40
hsa-miR-541-3p		9.93257							9.93257	NA	NA	NOTEST	NOTEST	UGGUGGGCACAGAAUCUGGACU	40	37.21	40	40		40	40	40
hsa-miR-448		10.3726	11.9625						11.1675	NA	NA	NOTEST	NOTEST	UUGCAUAUGUAGGAUGUCCCAU	40	37.65	39.27	40	40	40
hsa-miR-520c-3p	10.9299		9.91914						10.4245	NA	NA	NOTEST	NOTEST	AAAGUGCUUCCUUUUAGAGGGU	38.98	40	36.97			40	40
hsa-miR-525-3p									NA	NA	NA	NOTEST	NOTEST	GAAGGCGCUUCCCUUUAGAGCG							40
hsa-miR-1252-5p									NA	NA	NA	NOTEST	NOTEST	AGAAGGAAAUUGAAUUCAUUUA
hsa-miR-518e-5p									NA	NA	NA	NOTEST	NOTEST	CUCUAGAGGGAAGCGCUUUCUG		40
hsa-miR-513c-5p		9.80257	10.8625						10.3325	NA	NA	NOTEST	NOTEST	UUCUCAAGGAGGUGUCGUUUAU		37.08	38.17		40	40	40	40
hsa-miR-603									NA	NA	NA	NOTEST	NOTEST	CACACACUGCAAUUACUUUUGC			40				40	40
hsa-miR-370-3p		8.65257						7.47077	8.65257	7.47077	-1.1818	NOTEST	NOTEST	GCCUGCUGGGGUGGAACCUGGU	40	35.69		40	40	40	40	35.87
hsa-miR-302c-3p									NA	NA	NA	NOTEST	NOTEST	UAAGUGCUUCCAUGUUUCAGUGG
hsa-miR-517-5p			12.0525						12.0525	NA	NA	NOTEST	NOTEST	CCUCUAGAUGGAAGCACUGUCU	40	40	39.36	40	40	40	40	40
hsa-miR-548m			11.6225						11.6225	NA	NA	NOTEST	NOTEST	CAAAGGUAUUUGUGGUUUUUG	40	40	38.93		40	40		40
hsa-miR-635									NA	NA	NA	NOTEST	NOTEST	ACUUGGGCACUGAAACAAUGUCC
hsa-miR-372-3p									NA	NA	NA	NOTEST	NOTEST	AAAGUGCUGCGACAUUUGAGCGU		40	40		40			40
hsa-miR-130a-5p								9.11744	NA	9.11744	NA	NOTEST	NOTEST	UUCACAUUGUGCUACUGUCUGC		40	40					37.81
hsa-miR-1909-3p	8.50656					10.8901			8.50656	10.8901	2.38359	NOTEST	NOTEST	CGCAGGGGCCGGGUGCUCACCG	36.9	40	40	40	40	39.61	40	40
hsa-miR-520a-3p									NA	NA	NA	NOTEST	NOTEST	AAAGUGCUUCCCUUUGGACUGU			40			40	40
hsa-miR-620		9.02257							9.02257	NA	NA	NOTEST	NOTEST	AUGGAGAUAGAUAUAGAAAU		36.06
hsa-miR-1243									NA	NA	NA	NOTEST	NOTEST	AACUGGAUCAAUUAUAGGAGUG		40				40
Blank (H2O)									NA	NA	NA	NOTEST	NOTEST
hsa-miR-562								9.16744	NA	9.16744	NA	NOTEST	NOTEST	AAAGUAGCUGUACCAUUUGC	40	40	40	40	40	40	40	37.86
hsa-miR-1264									NA	NA	NA	NOTEST	NOTEST	CAAGUCUUAUUUGAGCACCUGUU								40
hsa-miR-122-3p							8.88542		NA	8.88542	NA	NOTEST	NOTEST	AACGCCAUUAUCACACUAAAUA							37.66
hsa-miR-573									NA	NA	NA	NOTEST	NOTEST	CUGAAGUGAUGUGUAACUGAUCAG	40	40	40		40			40
hsa-miR-1267			7.96248						7.96248	NA	NA	NOTEST	NOTEST	CCUGUUGAAGUGUAAUCCCCA	40	40	35.27	40	40
hsa-miR-624-3p	9.36656	8.49257	9.72248						9.19387	NA	NA	NOTEST	NOTEST	CACAAGGUAUUGGUAUUACCU	37.76	35.77	37.03			40	40
hsa-miR-520h									NA	NA	NA	NOTEST	NOTEST	ACAAAGUGCUUCCCUUUAGAGU			40		40
hsa-miR-2053									NA	NA	NA	NOTEST	NOTEST	GUGUUAAUUAAACCUCUAUUUAC	40
hsa-miR-208b-3p									NA	NA	NA	NOTEST	NOTEST	AUAAGACGAACAAAAGGUUUGU	40	40	40		40	40
hsa-miR-548n									NA	NA	NA	NOTEST	NOTEST	CAAAAGUAAUUGUGGAUUUUGU		40	40		40		40
hsa-miR-558									NA	NA	NA	NOTEST	NOTEST	UGAGCUGCUGUACCAAAAU		40		40	40
hsa-miR-520b		8.22257	11.6025						9.91252	NA	NA	NOTEST	NOTEST	AAAGUGCUUCCUUUUAGAGGG		35.5	38.91	40			40	40
hsa-miR-208a-3p									NA	NA	NA	NOTEST	NOTEST	AUAAGACGAGCAAAAAGCUUGU	40	40	40
hsa-miR-509-3-5p						8.72348		9.22077	NA	8.97213	NA	NOTEST	NOTEST	UACUGCAGACGUGGCAAUCAUG	40	40	40	40		37.16		37.62
hsa-miR-759		10.0926							10.0926	NA	NA	NOTEST	NOTEST	GCAGAGUGCAAACAAUUUUGAC	40	37.37	40	40	40
hsa-miR-513a-3p									NA	NA	NA	NOTEST	NOTEST	UAAAUUUCACCUUUCUGAGAAGG	40			40	40
hsa-miR-512-5p			9.69914		9.94265				9.69914	9.94265	0.243508	NOTEST	NOTEST	CACUCAGCCUUGAGGGCACUUUC			36.75		38.05
hsa-miR-508-5p		8.20257	10.3825						9.29252	NA	NA	NOTEST	NOTEST	UACUCCAGAGGGCGUCACUCAUG		35.48	37.69				40	40
hsa-miR-518d-3p	10.0366	9.42257							9.72956	NA	NA	NOTEST	NOTEST	CAAAGCGCUUCCCUUUGGAGC	38.43	36.7	40		40	40	40
hsa-miR-614	7.42656	8.59257	9.23248						8.4172	NA	NA	NOTEST	NOTEST	GAACGCCUGUUCUUGCCAGGUGG	35.82	35.87	36.54		40	40		40
Blank (H2O)									NA	NA	NA	NOTEST	NOTEST
hsa-miR-767-5p									NA	NA	NA	NOTEST	NOTEST	UGCACCAUGGUUGUCUGAGCAUG				40			40
hsa-miR-601		11.1626			8.72599				11.1626	8.72599	-2.43658	NOTEST	NOTEST	UGGUCUAGGAUUGUUGGAGGAG	40	38.44	40		37.13		40	40
hsa-miR-606					9.99599				NA	9.99599	NA	NOTEST	NOTEST	AAACUACUGAAAAUCAAAGAU					38.4
hsa-miR-487a-3p					10.146		9.90542		NA	10.0257	NA	NOTEST	NOTEST	AAUCAUACAGGGACAUCCAGUU					38.55		38.68
hsa-miR-888-3p		10.4426							10.4426	NA	NA	NOTEST	NOTEST	GACUGACACCUCUUUGGGUGAA	40	37.72	40	40	40		40	40
hsa-miR-578									NA	NA	NA	NOTEST	NOTEST	CUUCUUGUGCUCUAGGAUUGU	40	40	40
hsa-miR-19b-2-5p	9.31656	10.4326							9.87456	NA	NA	NOTEST	NOTEST	AGUUUUGCAGGUUUGCAUUUCA	37.71	37.71	40	40	40	40	40	40
hsa-miR-1208						7.82015			NA	7.82015	NA	NOTEST	NOTEST	UCACUGUUCAGACAGGCGGA	40	40	40			36.54		40
hsa-miR-588		10.3626	10.9325						10.6475	NA	NA	NOTEST	NOTEST	UUGGCCACAAUGGGUUAGAAC	40	37.64	38.24
hsa-miR-924									NA	NA	NA	NOTEST	NOTEST	AGAGUCUUGUGAUGUCUUGC		40	40
hsa-miR-520d-5p	4.89989	9.56257	9.66914						8.04387	NA	NA	NOTEST	NOTEST	CUACAAAGGGAAGCCCUUUC	32.95	36.6	36.72	40	40	40	40	40
hsa-miR-431-3p				7.13046	8.83599				NA	7.98322	NA	NOTEST	NOTEST	CAGGUCGUCUUGCAGGGCUUCU		40	40	36.78	37.24	40
hsa-miR-516b-5p			12.1191		10.8327				12.1191	10.8327	-1.28649	NOTEST	NOTEST	AUCUGGAGGUAAGAAGCACUUU	40	40	39.17		38.94			40
hsa-miR-1204				7.70046					NA	7.70046	NA	NOTEST	NOTEST	UCGUGGCCUGGUCUCCAUUAU		40	40	37.35
hsa-miR-516a-5p									NA	NA	NA	NOTEST	NOTEST	UUCUCGAGGAAAGAAGCACUUUC					40			40
hsa-miR-1185-5p									NA	NA	NA	NOTEST	NOTEST	AGAGGAUACCCUUUGUAUGUU
hsa-miR-557		10.9726							10.9726	NA	NA	NOTEST	NOTEST	GUUUGCACGGGUGGGCCUUGUCU		38.01	40		40			40
hsa-miR-325					9.56265				NA	9.56265	NA	NOTEST	NOTEST	CCUAGUAGGUGUCCAGUAAGUGU	40	40			37.67
hsa-miR-30c-2-3p	10.4999	8.57257							9.53623	NA	NA	NOTEST	NOTEST	CUGGGAGAAGGCUGUUUACUCU	38.55	35.61	40	40	40	40		40
hsa-miR-490-3p									NA	NA	NA	NOTEST	NOTEST	CAACCUGGAGGACUCCAUGCUG		40	40
hsa-miR-488-3p									NA	NA	NA	NOTEST	NOTEST	UUGAAAGGCUAUUUCUUGGUC		40
hsa-miR-516a-3p									NA	NA	NA	NOTEST	NOTEST	UGCUUCCUUUCAGAGGGU	40	40	40
hsa-miR-544a									NA	NA	NA	NOTEST	NOTEST	AUUCUGCAUUUUUAGCAAGUUC
hsa-miR-587			10.9725		9.28599				10.9725	9.28599	-1.68649	NOTEST	NOTEST	UUUCCAUAGGUGAUGAGUCAC	40	40	38.28	40	37.69		40	40
hsa-miR-600				9.04046		8.92015	9.28542		NA	9.08201	NA	NOTEST	NOTEST	ACUUACAGACAAGAGCCUUGCUC	40	40	40	38.69	40	37.64	38.06
hsa-miR-520d-3p							8.46542		NA	8.46542	NA	NOTEST	NOTEST	AAAGUGCUUCUCUUUGGUGGGU			40	40	40	40	37.24
hsa-miR-10a-3p							8.29542		NA	8.29542	NA	NOTEST	NOTEST	CAAAUUCGUAUCUAGGGGAAUA	40	40	40		40		37.07
hsa-miR-583	8.45989	10.1726	9.06914						9.23387	NA	NA	NOTEST	NOTEST	CAAAGAGGAAGGUCCCAUUAC	36.51	37.21	36.12		40	40	40
hsa-miR-513b-5p							8.04542	10.4474	NA	9.24643	NA	NOTEST	NOTEST	UUCACAAGGAGGUGUCAUUUAU	40	40	40				36.82	39.14
hsa-miR-767-3p									NA	NA	NA	NOTEST	NOTEST	UCUGCUCAUACCCCAUGGUUUCU			40
hsa-miR-412-3p	7.52989								7.52989	NA	NA	NOTEST	NOTEST	ACUUCACCUGGUCCACUAGCCGU	35.58
hsa-miR-626			11.8325					10.1074	11.8325	10.1074	-1.72504	NOTEST	NOTEST	AGCUGUCUGAAAAUGUCUU	40	40	39.14	40	40	40	40	38.8
hsa-miR-607									NA	NA	NA	NOTEST	NOTEST	GUUCAAAUCCAGAUCUAUAAC			40
hsa-miR-921	9.25989								9.25989	NA	NA	NOTEST	NOTEST	CUAGUGAGGGACAGAACCAGGAUUC	37.31			40	40
hsa-miR-655-3p		10.1526							10.1526	NA	NA	NOTEST	NOTEST	AUAAUACAUGGUUAACCUCUUU	40	37.43	40	40	40		40	40
hsa-miR-302b-3p									NA	NA	NA	NOTEST	NOTEST	UAAGUGCUUCCAUGUUUUAGUAG
hsa-miR-302f					10.836				NA	10.836	NA	NOTEST	NOTEST	UAAUUGCUUCCAUGUUU	40	40	40	40	39.24	40		40
hsa-miR-519a-3p		11.6826							11.6826	NA	NA	NOTEST	NOTEST	AAAGUGCAUCCUUUUAGAGUGU	40	38.72	40	40	40
hsa-miR-605-5p					8.73599	9.61015			NA	9.17307	NA	NOTEST	NOTEST	UAAAUCCCAUGGUGCCUUCUCCU	40	40		40	37.14	38.33	40	40
hsa-miR-675-5p		9.05257							9.05257	NA	NA	NOTEST	NOTEST	UGGUGCGGAGAGGGCCCACAGUG	40	36.33	40					40
hsa-miR-875-3p									NA	NA	NA	NOTEST	NOTEST	CCUGGAAACACUGAGGUUGUG		40	40
hsa-miR-218-1-3p		10.1926	10.4325						10.3125	NA	NA	NOTEST	NOTEST	AUGGUUCCGUCAAGCACCAUGG	40	37.47	37.74	40	40	40		40
hsa-miR-553									NA	NA	NA	NOTEST	NOTEST	AAAACGGUGAGAUUUUGUUUU			40				40
hsa-miR-129-1-3p	7.28656		9.92248						8.60452	NA	NA	NOTEST	NOTEST	AAGCCCUUACCCCAAAAAGUAU	35.68		37.23
hsa-miR-1178-3p	10.5566	9.61257							10.0846	NA	NA	NOTEST	NOTEST	UUGCUCACUGUUCUUCCCUAG	38.95	36.89	40	40			40
hsa-miR-890			11.6391		11.1927				11.6391	11.1927	-0.446492	NOTEST	NOTEST	UACUUGGAAAGGCAUCAGUUG		40	38.69		39.3	40	40	40
hsa-miR-634		10.1326			9.28599				10.1326	9.28599	-0.846584	NOTEST	NOTEST	AACCAGCACCCCAACUUUGGAC	40	37.41	40		37.69	40	40	40
hsa-miR-1911-5p							7.07542		NA	7.07542	NA	NOTEST	NOTEST	UGAGUACCGCCAUGUCUGUUGGG		40	40				35.85
hsa-miR-92a-2-5p		9.48257							9.48257	NA	NA	NOTEST	NOTEST	GGGUGGGGAUUUGUUGCAUUAC	40	36.76	40
hsa-miR-367-5p									NA	NA	NA	NOTEST	NOTEST	ACUGUUGCUAAUAUGCAACUCU	40
hsa-miR-323b-5p									NA	NA	NA	NOTEST	NOTEST	AGGUUGUCCGUGGUGAGUUCGCA			40	40				40
hsa-miR-581		10.8926							10.8926	NA	NA	NOTEST	NOTEST	UCUUGUGUUCUCUAGAUCAGU	40	38.17	40		40		40	40
hsa-miR-599									NA	NA	NA	NOTEST	NOTEST	GUUGUGUCAGUUUAUCAAAC	40
hsa-miR-619-3p		8.81257							8.81257	NA	NA	NOTEST	NOTEST	GACCUGGACAUGUUUGUGCCCAGU		36.09		40	40		40	40
hsa-miR-106a-3p									NA	NA	NA	NOTEST	NOTEST	CUGCAAUGUAAGCACUUCUUAC	40	40	40		40	40
hsa-miR-371a-3p									NA	NA	NA	NOTEST	NOTEST	AAGUGCCGCCAUCUUUUGAGUGU	40	40	40		40
hsa-miR-384									NA	NA	NA	NOTEST	NOTEST	AUUCCUAGAAAUUGUUCAUA
hsa-miR-526b-3p									NA	NA	NA	NOTEST	NOTEST	GAAAGUGCUUCCUUUUAGAGGC		40	40		40
hsa-miR-124-5p									NA	NA	NA	NOTEST	NOTEST	CGUGUUCACAGCGGACCUUGAU
hsa-miR-591									NA	NA	NA	NOTEST	NOTEST	AGACCAUGGGUUCUCAUUGU					40
hsa-miR-1184									NA	NA	NA	NOTEST	NOTEST	CCUGCAGCGACUUGAUGGCUUCC	40	40				40		40
hsa-miR-630									NA	NA	NA	NOTEST	NOTEST	AGUAUUCUGUACCAGGGAAGGU		40	40	40		40		40
hsa-miR-520f-3p		10.7926			9.93599				10.7926	9.93599	-0.856584	NOTEST	NOTEST	AAGUGCUUCCUUUUAGAGGGUU		38.07			38.34
hsa-miR-922									NA	NA	NA	NOTEST	NOTEST	GCAGCAGAGAAUAGGACUACGUC
hsa-miR-129-2-3p	9.28989	12.3926	8.92914						10.2039	NA	NA	NOTEST	NOTEST	AAGCCCUUACCCCAAAAAGCAU	37.34	39.43	35.98		40			40
hsa-miR-888-5p									NA	NA	NA	NOTEST	NOTEST	UACUCAAAAAGCUGUCAGUCA			40		40
hsa-miR-875-5p					7.72599				NA	7.72599	NA	NOTEST	NOTEST	UAUACCUCAGUUUUAUCAGGUG	40				36.13
hsa-miR-521									NA	NA	NA	NOTEST	NOTEST	AACGCACUUCCCUUUAGAGUGU		40
hsa-miR-1912			8.68248					7.12744	8.68248	7.12744	-1.55504	NOTEST	NOTEST	UACCCAGAGCAUGCAGUGUGAA	40	40	35.99	40	40	40		35.82
hsa-miR-567							7.91542		NA	7.91542	NA	NOTEST	NOTEST	AGUAUGUUCUUCCAGGACAGAAC		40					36.69
hsa-miR-383-5p			10.5691						10.5691	NA	NA	NOTEST	NOTEST	AGAUCAGAAGGUGAUUGUGGCU	40	40	37.62		40		40	40
hsa-miR-593-5p							9.61542	10.4374	NA	10.0264	NA	NOTEST	NOTEST	AGGCACCAGCCAGGCAUUGCUCAGC	40	40	40	40	40	40	38.39	39.13
hsa-miR-218-2-3p		10.0626				10.3901			10.0626	10.3901	0.327578	NOTEST	NOTEST	CAUGGUUCUGUCAAGCACCGCG		37.34	40		40	39.11
hsa-miR-498									NA	NA	NA	NOTEST	NOTEST	UUUCAAGCCAGGGGGCGUUUUUC		40						40
hsa-miR-103b									NA	NA	NA	NOTEST	NOTEST	UCAUAGCCCUGUACAAUGCUGCU			40				40
hsa-miR-371a-5p	8.84989	9.51257	9.83914						9.40053	NA	NA	NOTEST	NOTEST	ACUCAAACUGUGGGGGCACU	36.9	36.55	36.89	40	40	40	40	40
hsa-miR-10b-3p			9.09248						9.09248	NA	NA	NOTEST	NOTEST	ACAGAUUCGAUUCUAGGGGAAU		40	36.4			40	40
hsa-miR-520a-5p									NA	NA	NA	NOTEST	NOTEST	CUCCAGAGGGAAGUACUUUCU	40	40	40			40	40	40
hsa-miR-513a-5p									NA	NA	NA	NOTEST	NOTEST	UUCACAGGGAGGUGUCAU			40		40		40	40
hsa-miR-647		10.9526							10.9526	NA	NA	NOTEST	NOTEST	GUGGCUGCACUCACUUCCUUC	40	38.23	40		40	40		40
hsa-miR-523-3p									NA	NA	NA	NOTEST	NOTEST	GAACGCGCUUCCCUAUAGAGGGU	40		40			40		40
hsa-miR-377-5p	9.20656								9.20656	NA	NA	NOTEST	NOTEST	AGAGGUUGCCCUUGGUGAAUUC	37.6
hsa-miR-519e-5p	10.7866								10.7866	NA	NA	NOTEST	NOTEST	UUCUCCAAAAGGGAGCACUUUC	39.18	40	40	40	40		40	40
hsa-miR-563									NA	NA	NA	NOTEST	NOTEST	AGGUUGACAUACGUUUCCC
hsa-miR-490-5p					8.47599				NA	8.47599	NA	NOTEST	NOTEST	CCAUGGAUCUCCAGGUGGGU	40		40		36.88
hsa-miR-450b-3p			11.1525						11.1525	NA	NA	NOTEST	NOTEST	UUGGGAUCAUUUUGCAUCCAUA	40		38.46
hsa-miR-561-3p									NA	NA	NA	NOTEST	NOTEST	CAAAGUUUAAGAUCCUUGAAGU				40
hsa-miR-608					11.3727				NA	11.3727	NA	NOTEST	NOTEST	AGGGGUGGUGUUGGGACAGCUCCGU	40	40	40	40	39.48	40	40	40
hsa-miR-802									NA	NA	NA	NOTEST	NOTEST	CAGUAACAAAGAUUCAUCCUUGU			40
hsa-miR-522-3p		11.9226	11.1525						11.5375	NA	NA	NOTEST	NOTEST	AAAAUGGUUCCCUUUAGAGUGU		39.2	38.46		40
hsa-miR-320c	0.366556	0.542569	0.242477	-0.70954	-0.764015	-0.609853	-0.774576	-0.81256	0.383867	-0.734109	-1.11798	7.77549e-06	0.00241927	AAAAGCUGGGUUGAGAGGGU	28.76	27.82	27.55	28.94	27.64	28.11	28	27.88
hsa-miR-142-3p	-9.72011	-9.83743	-9.81086	-7.27287	-7.92735	-7.58652	-7.23124	-7.56923	-9.78947	-7.51744	2.27202	1.08256e-05	0.00241927	UGUAGUGUUUCCUACUUUAUGGA	18.33	17.2	17.24	22.06	20.18	20.85	21.19	20.83
hsa-miR-30c-5p	-6.21011	-6.04743	-6.11086	-4.75287	-5.11735	-4.80652	-4.97124	-4.90923	-6.1228	-4.91144	1.21136	1.19766e-05	0.00241927	UGUAAACAUCCUACACUCUCAGC	21.84	20.99	20.94	24.58	22.99	23.63	23.45	23.49
hsa-miR-22-3p	-2.48011	-2.40743	-2.70086	-4.00287	-4.02735	-4.12652	-3.68124	-3.76923	-2.52947	-3.92144	-1.39198	3.76243e-05	0.00570008	AAGCUGCCAGUUGAAGAACUGU	25.57	24.63	24.35	25.33	24.08	24.31	24.74	24.63
hsa-miR-374b-5p	-3.55011	-3.89743	-3.52086	-2.06287	-2.43735	-2.00652	-2.16124	-2.37923	-3.65613	-2.20944	1.44669	5.65718e-05	0.00628503	AUAUAAUACAACCUGCUAAGUG	24.5	23.14	23.53	27.27	25.67	26.43	26.26	26.02
hsa-miR-30b-3p	6.66989	6.59257	6.57914	3.77713	4.86265	3.93348	4.20876	4.40077	6.61387	4.23656	-2.37731	8.492e-05	0.00628503	CUGGGAGGUGGAUGUUUACUUC	34.72	33.63	33.63	33.11	32.97	32.37	32.63	32.8
hsa-miR-374a-5p	-2.30011	-2.77743	-2.50086	-0.482873	-1.15735	-0.586519	-0.881243	-0.829227	-2.52613	-0.787442	1.73869	8.88445e-05	0.00628503	UUAUAAUACAACCUGAUAAGUG	25.75	24.26	24.55	28.85	26.95	27.85	27.54	27.57
hsa-miR-340-3p	-0.923444	-0.997431	-0.817523	0.50046	0.0859853	0.230147	0.595424	0.20744	-0.912799	0.323891	1.23669	8.90679e-05	0.00628503	UCCGUCUCAGUUACUUUAUAGC	27.47	26.28	26.49	30.15	28.49	28.95	29.37	28.9
hsa-miR-511-5p	7.16656	7.58257	6.37248	4.14046	3.32599	3.50015	4.29542	3.40744	7.04053	3.73389	-3.30664	0.000114418	0.00628503	GUGUCUUUUGCUCUGCAGUCA	35.56	34.86	33.68	33.79	31.73	32.22	33.07	32.1
hsa-miR-320a	-3.83011	-3.49743	-3.96086	-4.77287	-4.80735	-4.61652	-4.72124	-4.71923	-3.7628	-4.72744	-0.964643	0.000119107	0.00628503	AAAAGCUGGGUUGAGAGGGCGA	24.22	23.54	23.09	24.56	23.3	23.82	23.7	23.68
hsa-miR-30e-5p	-5.19011	-5.38743	-5.32086	-3.54287	-3.83735	-3.83652	-3.42124	-4.14923	-5.29947	-3.75744	1.54202	0.00011939	0.00628503	UGUAAACAUCCUUGACUGGAAG	22.86	21.65	21.73	25.79	24.27	24.6	25	24.25
hsa-miR-320d	0.896556	1.25257	0.862477	0.21046	0.105985	0.200147	0.185424	0.0974401	1.00387	0.159891	-0.843976	0.000124456	0.00628503	AAAAGCUGGGUUGAGAGGA	29.29	28.53	28.17	29.86	28.51	28.92	28.96	28.79
hsa-miR-29a-5p	-1.77344	-1.50743	-1.79752	-0.68954	-0.604015	-0.619853	-0.764576	-0.97256	-1.6928	-0.730109	0.962691	0.000137373	0.00640369	ACUGAUUUCUUUUGGUGUUCAG	26.62	25.77	25.51	28.96	27.8	28.1	28.01	27.72
hsa-miR-454-3p	-2.68011	-3.04743	-2.52086	-1.35287	-1.57735	-1.61652	-1.12124	-1.45923	-2.74947	-1.42544	1.32402	0.000196638	0.00851164	UAGUGCAAUAUUGCUUAUAGGGU	25.37	23.99	24.53	27.98	26.53	26.82	27.3	26.94
hsa-miR-590-5p	-0.85011	-1.38743	-1.10086	0.987127	0.592652	0.633481	1.14876	0.280773	-1.1128	0.728558	1.84136	0.000222965	0.00900778	GAGCUUAUUCAUAAAAGUGCAG	27.2	25.65	25.95	30.32	28.7	29.07	29.57	28.68
hsa-miR-340-5p	0.20989	-0.207431	0.299144	1.64713	1.53265	1.42348	1.59876	1.08077	0.100534	1.45656	1.35602	0.00025533	0.00967062	UUAUAAAGCAAUGAGACUGAUU	28.26	26.83	27.35	30.98	29.64	29.86	30.02	29.48
hsa-miR-26a-5p	-6.47011	-6.52743	-6.43086	-5.51287	-5.81735	-5.71652	-5.37124	-5.74923	-6.47613	-5.63344	0.842691	0.000291166	0.0103792	UUCAAGUAAUCCAGGAUAGGCU	21.58	20.51	20.62	23.82	22.29	22.72	23.05	22.65
hsa-miR-320b	-1.99344	-1.39743	-1.96752	-2.99954	-2.85401	-2.76985	-3.00458	-2.87256	-1.78613	-2.90011	-1.11398	0.000357158	0.0120243	AAAAGCUGGGUUGAGAGGGCAA	26.4	25.88	25.34	26.65	25.55	25.95	25.77	25.82
hsa-miR-22-5p	0.54989	0.622569	0.419144	-0.412873	-0.317348	-0.346519	-0.491243	0.000773481	0.530534	-0.313442	-0.843976	0.000416884	0.0127781	AGUUCUUCAGUGGCAAGCUUUA	28.6	27.66	27.47	28.92	27.79	28.09	27.93	28.4
hsa-miR-1181	1.99656	0.592569	1.52248	4.64046	3.88599	5.58015	4.43542	4.85744	1.37053	4.67989	3.30936	0.000441693	0.0127781	CCGUCGCCGCCACCCGAGCCG	30.39	27.87	28.83	34.29	32.29	34.3	33.21	33.55
hsa-miR-671-3p	3.53656	3.43257	3.07248	1.64046	2.13599	1.94015	1.97542	2.38744	3.3472	2.01589	-1.33131	0.000459611	0.0127781	UCCGGUUCUCAGGGCUCCACC	31.93	30.71	30.38	31.29	30.54	30.66	30.75	31.08
hsa-miR-301a-3p	-0.94011	-1.68743	-1.11086	1.35713	0.282652	0.723481	1.18876	0.690773	-1.24613	0.848558	2.09469	0.000463892	0.0127781	CAGUGCAAUAGUAUUGUCAAAGC	27.11	25.35	25.94	30.69	28.39	29.16	29.61	29.09
hsa-miR-20a-3p	0.656556	0.362569	0.602477	2.16046	1.45599	1.50015	1.77542	1.88744	0.540534	1.75589	1.21536	0.000599004	0.0151966	ACUGCAUUAUGAGCACUUAAAG	29.05	27.64	27.91	31.81	29.86	30.22	30.55	30.58
hsa-miR-140-5p	-4.38011	-4.29743	-4.05086	-2.99287	-3.10735	-3.10652	-2.40124	-3.12923	-4.2428	-2.94744	1.29536	0.000617002	0.0151966	CAGUGGUUUUACCCUAUGGUAG	23.67	22.74	23	26.34	25	25.33	26.02	25.27
hsa-miR-19a-3p	-5.60011	-5.85743	-5.27086	-3.43287	-4.14735	-3.89652	-3.59124	-4.36923	-5.57613	-3.88744	1.68869	0.000648449	0.0151966	UGUGCAAAUCUAUGCAAAACUGA	22.45	21.18	21.78	25.9	23.96	24.54	24.83	24.03
hsa-miR-26b-5p	-4.83011	-4.93743	-4.73086	-3.50287	-3.95735	-3.71652	-3.19124	-3.82923	-4.8328	-3.63944	1.19336	0.000652362	0.0151966	UUCAAGUAAUUCAGGAUAGGU	23.22	22.1	22.32	25.83	24.15	24.72	25.23	24.57
hsa-miR-101-3p	-4.86011	-5.34743	-4.81086	-2.77287	-3.40735	-2.89652	-2.50124	-3.64923	-5.00613	-3.04544	1.96069	0.00069998	0.0151966	UACAGUACUGUGAUAACUGAA	23.19	21.69	22.24	26.56	24.7	25.54	25.92	24.75
hsa-miR-590-3p	0.446556	0.0125691	0.512477	2.20046	1.52599	1.60015	1.92542	1.41744	0.323867	1.73389	1.41002	0.00074422	0.0151966	UAAUUUUAUGUAUAAGCUAGU	28.84	27.29	27.82	31.85	29.93	30.32	30.7	30.11
hsa-miR-30d-3p	3.89656	3.42257	3.56248	2.57046	2.50599	2.08015	2.77542	2.34744	3.6272	2.45589	-1.17131	0.000747688	0.0151966	CUUUCAGUCAGAUGUUUGCUGC	32.29	30.7	30.87	32.22	30.91	30.8	31.55	31.04
hsa-miR-125b-1-3p	6.21656	6.83257	6.81248	3.96046	5.17599	3.85015	3.57542	3.79744	6.62053	4.07189	-2.54864	0.000752308	0.0151966	ACGGGUUAGGCUCUUGGGAGCU	34.61	34.11	34.12	33.61	33.58	32.57	32.35	32.49
hsa-miR-582-3p	0.626556	1.31257	1.01248	3.32046	2.70599	2.34015	3.22542	2.49744	0.983867	2.81789	1.83402	0.000842877	0.0164769	UAACUGGUUGAACAACUGAACC	29.02	28.59	28.32	32.97	31.11	31.06	32	31.19
hsa-miR-877-5p	2.28989	2.77257	2.99914	1.64713	1.48265	1.53348	1.83876	1.65077	2.6872	1.63056	-1.05664	0.000885797	0.0166066	GUAGAGGAGAUGGCGCAGGG	30.34	29.81	30.05	30.98	29.59	29.97	30.26	30.05
hsa-miR-582-5p	-4.55011	-3.88743	-4.03086	-2.70287	-3.02735	-2.85652	-2.46124	-3.13923	-4.15613	-2.83744	1.31869	0.000904319	0.0166066	UUACAGUUGUUCAACCAGUUACU	23.5	23.15	23.02	26.63	25.08	25.58	25.96	25.26
hsa-miR-21-3p	1.71989	1.92257	1.71914	0.177127	0.772652	-0.426519	0.368757	0.170773	1.7872	0.212558	-1.57464	0.00097163	0.0173179	CAACACCAGUCGAUGGGCUGU	29.77	28.96	28.77	29.51	28.88	28.01	28.79	28.57
hsa-miR-193b-5p	1.57656	2.41257	1.50248	-0.73954	0.175985	-0.0498527	-0.584576	0.24744	1.83053	-0.190109	-2.02064	0.00104071	0.017549	CGGGGUUUUGAGGGCGAGAUGA	29.97	29.69	28.81	28.91	28.58	28.67	28.19	28.94
hsa-let-7f-1-3p	1.15656	1.30257	1.13248	0.21046	0.735985	0.420147	0.485424	0.55744	1.1972	0.481891	-0.715309	0.00104252	0.017549	CUAUACAAUCUAUUGCCUUCCC	29.55	28.58	28.44	29.86	29.14	29.14	29.26	29.25
hsa-miR-99b-3p	2.08656	2.24257	1.41248	-0.11954	0.535985	0.700147	0.205424	0.44744	1.91387	0.353891	-1.55998	0.00109132	0.017874	CAAGCUCGUGUCUGUGGGUCCG	30.48	29.52	28.72	29.53	28.94	29.42	28.98	29.14
hsa-miR-30e-3p	-3.29011	-3.20743	-3.12086	-1.55287	-2.23735	-2.30652	-2.11124	-2.28923	-3.20613	-2.09944	1.10669	0.00116267	0.0185415	CUUUCAGUCGGAUGUUUACAGC	24.76	23.83	23.93	27.78	25.87	26.13	26.31	26.11
hsa-miR-124-3p	6.65989	6.28257	6.19914		8.57265	9.31348	9.50876	8.19077	6.38053	8.89642	2.51588	0.00125965	0.0191943	UAAGGCACGCGGUGAAUGCC	34.71	33.32	33.25	40	36.68	37.75	37.93	36.59
hsa-miR-628-3p	0.28989	0.322569	0.559144	1.40713	1.34265	1.34348	1.55876	0.890773	0.390534	1.30856	0.918024	0.00126695	0.0191943	UCUAGUAAGAGUGGCAGUCGA	28.34	27.36	27.61	30.74	29.45	29.78	29.98	29.29
hsa-miR-99b-5p	-2.10011	-2.02743	-3.07086	-4.21287	-4.00735	-3.76652	-4.18124	-3.72923	-2.39947	-3.97944	-1.57998	0.00133054	0.019666	CACCCGUAGAACCGACCUUGCG	25.95	25.01	23.98	25.12	24.1	24.67	24.24	24.67
hsa-miR-142-5p	-5.13011	-5.12743	-4.75086	-3.30287	-4.11735	-3.69652	-3.24124	-3.89923	-5.0028	-3.65144	1.35136	0.00143779	0.0207349	CAUAAAGUAGAAAGCACUACU	22.92	21.91	22.3	26.03	23.99	24.74	25.18	24.5
hsa-miR-449a	7.79989	7.41257	7.02914	4.55713	4.59265	5.68348	5.85876	5.38077	7.41387	5.21456	-2.19931	0.00147129	0.0207349	UGGCAGUGUAUUGUUAGCUGGU	35.85	34.45	34.08	33.89	32.7	34.12	34.28	33.78
hsa-miR-627-5p	2.94989	2.90257	3.50914	5.16713	4.40265	5.37348	5.64876	4.56077	3.12053	5.03056	1.91002	0.00152709	0.0210322	GUGAGUCUCUAAGAAAAGAGGA	31	29.94	30.56	34.5	32.51	33.81	34.07	32.96
hsa-miR-19b-3p	-7.38011	-7.37743	-7.16086	-5.87287	-6.38735	-6.37652	-5.86124	-6.56923	-7.30613	-6.21344	1.09269	0.00161343	0.0217275	UGUGCAAAUCCAUGCAAAACUGA	20.67	19.66	19.89	23.46	21.72	22.06	22.56	21.83
hsa-miR-194-5p	-2.46011	-2.63743	-2.18086	-1.11287	-1.24735	-0.836519	-1.16124	-1.75923	-2.42613	-1.22344	1.20269	0.00167418	0.0220556	UGUAACAGCAACUCCAUGUGGA	25.59	24.4	24.87	28.22	26.86	27.6	27.26	26.64
hsa-miR-92a-1-5p	4.27656	4.45257	3.62248	2.48046	3.04599	2.64015	1.94542	2.22744	4.1172	2.46789	-1.64931	0.00177904	0.0229383	AGGUUGGGAUCGGUUGCAAUGCU	32.67	31.73	30.93	32.13	31.45	31.36	30.72	30.92
hsa-miR-200b-5p	-0.0934438	-0.207431	-0.747523	-1.79954	-1.57401	-1.13985	-1.91458	-1.48256	-0.349466	-1.58211	-1.23264	0.00182241	0.0229576	CAUCUUACUGGGCAGCAUUGGA	28.3	27.07	26.56	27.85	26.83	27.58	26.86	27.21
hsa-miR-181b-5p	-0.50011	-0.427431	-0.930856	-1.73287	-1.80735	-2.31652	-1.64124	-2.53923	-0.619466	-2.00744	-1.38798	0.00185631	0.0229576	AACAUUCAUUGCUGUCGGUGGGU	27.55	26.61	26.12	27.6	26.3	26.12	26.78	25.86
hsa-miR-139-3p	2.73656	2.52257	2.89248	3.37046	3.10599	3.53015	3.49542	3.40744	2.7172	3.38189	0.664691	0.00193119	0.0231375	UGGAGACGCGGCCCUGUUGGAGU	31.13	29.8	30.2	33.02	31.51	32.25	32.27	32.1
hsa-miR-663a	-1.47011	-0.447431	-0.950856	-2.32287	-2.39735	-2.45652	-2.60124	-1.91923	-0.956133	-2.33944	-1.38331	0.00194722	0.0231375	AGGCGGGGCGCCGCGGGACCGC	26.58	26.59	26.1	27.01	25.71	25.98	25.82	26.48
hsa-miR-1972	1.68656	1.55257	1.78248	0.0604604	0.425985	0.990147	-0.0845764	0.42744	1.67387	0.363891	-1.30998	0.00205774	0.0239806	UCAGGCCAGGCACAGUGGCUCA	30.08	28.83	29.09	29.71	28.83	29.71	28.69	29.12
hsa-let-7i-3p	2.43656	2.59257	2.84248	1.95046	1.76599	1.89015	2.05542	2.17744	2.62387	1.96789	-0.655976	0.00211585	0.0241925	CUGCGCAAGCUACUGCCUUGCU	30.83	29.87	30.15	31.6	30.17	30.61	30.83	30.87
hsa-miR-152-3p	-1.74011	-2.11743	-2.99086	-3.74287	-4.05735	-3.80652	-3.79124	-3.49923	-2.2828	-3.77944	-1.49664	0.00229285	0.0257309	UCAGUGCAUGACAGAACUUGG	26.31	24.92	24.06	25.59	24.05	24.63	24.63	24.9
hsa-miR-222-3p	-5.12011	-5.17743	-5.26086	-6.18287	-6.59735	-5.95652	-6.36124	-5.76923	-5.18613	-6.17344	-0.987309	0.00240896	0.0260728	AGCUACAUCUGGCUACUGGGU	22.93	21.86	21.79	23.15	21.51	22.48	22.06	22.63
hsa-miR-28-5p	-3.36011	-3.16743	-3.12086	-2.55287	-2.44735	-2.71652	-2.71124	-2.86923	-3.21613	-2.65944	0.556691	0.00240937	0.0260728	AAGGAGCUCACAGUCUAUUGAG	24.69	23.87	23.93	26.78	25.66	25.72	25.71	25.53
hsa-miR-101-5p	1.65656	1.66257	1.63248	2.56046	2.48599	2.78015	2.38542	2.04744	1.65053	2.45189	0.801357	0.00245719	0.0261238	CAGUUAUCACAGUGCUGAUGCU	30.05	28.94	28.94	32.21	30.89	31.5	31.16	30.74
hsa-miR-222-5p	6.34656	7.81257	6.48248	4.26046	4.90599	5.22015	4.38542	5.07744	6.88053	4.76989	-2.11064	0.00254701	0.0261248	CUCAGUAGCCAGUGUAGAUCCU	34.74	35.09	33.79	33.91	33.31	33.94	33.16	33.77
hsa-miR-34b-3p	4.41989	4.12257	3.85914	3.22713	2.82265	3.30348	2.41876	2.94077	4.13387	2.94256	-1.19131	0.00263507	0.0261248	CAAUCACUAACUCCACUGCCAU	32.47	31.16	30.91	32.56	30.93	31.74	30.84	31.34
hsa-miR-611	7.48656	7.27257	7.35248		8.36599		8.64542	9.00744	7.37053	8.67295	1.30242	0.00265731	0.0261248	GCGAGGACCCCUCGGGGUCUGAC	35.88	34.55	34.66		36.77		37.42	37.7
hsa-miR-143-3p	-5.08011	-5.09743	-4.43086	-3.48287	-3.48735	-3.81652	-3.25124	-4.08923	-4.86947	-3.62544	1.24402	0.00266133	0.0261248	UGAGAUGAAGCACUGUAGCUC	22.97	21.94	22.62	25.85	24.62	24.62	25.17	24.31
hsa-miR-100-5p	0.30989	1.11257	0.529144	-1.48287	-0.877348	-1.76652	-2.39124	-0.799227	0.650534	-1.46344	-2.11398	0.00267283	0.0261248	AACCCGUAGAUCCGAACUUGUG	28.36	28.15	27.58	27.85	27.23	26.67	26.03	27.6
hsa-miR-7-1-3p	-1.52344	-1.62743	-1.14752	-0.73954	-0.644015	-0.689853	-0.554576	-0.99256	-1.4328	-0.724109	0.708691	0.00273333	0.026292	CAACAAAUCACAGUCUGCCAUA	26.87	25.65	26.16	28.91	27.76	28.03	28.22	27.7
hsa-miR-145-3p	1.14656	1.44257	1.65248	2.09046	2.20599	2.23015	2.58542	2.02744	1.41387	2.22789	0.814024	0.00284457	0.026719	GGAUUCCUGGAAAUACUGUUCU	29.54	28.72	28.96	31.74	30.61	30.95	31.36	30.72
hsa-miR-548e-3p	5.83656	6.59257	6.81248	7.47046	7.56599	7.75015	7.34542	7.73744	6.41387	7.57389	1.16002	0.0028659	0.026719	AAAAACUGAGACUACUUUUGCA	34.23	33.87	34.12	37.12	35.97	36.47	36.12	36.43
hsa-miR-193b-3p	-4.52011	-3.79743	-4.74086	-6.64287	-6.12735	-5.89652	-6.68124	-5.43923	-4.3528	-6.15744	-1.80464	0.00296217	0.0271981	AACUGGCCCUCAAAGUCCCGCU	23.53	23.24	22.31	22.69	21.98	22.54	21.74	22.96
hsa-miR-628-5p	-0.143444	-0.607431	-0.207523	0.81046	0.785985	0.430147	1.25542	0.47744	-0.319466	0.751891	1.07136	0.00303986	0.0274002	AUGCUGACAUAUUUACUAGAGG	28.25	26.67	27.1	30.46	29.19	29.15	30.03	29.17
hsa-miR-106b-5p	-3.82011	-4.14743	-3.47086	-2.46287	-2.98735	-2.90652	-2.40124	-2.96923	-3.8128	-2.74544	1.06736	0.00307461	0.0274002	UAAAGUGCUGACAGUGCAGAU	24.23	22.89	23.58	26.87	25.12	25.53	26.02	25.43
hsa-miR-210-3p	-1.82011	-2.55743	-3.05086	-4.16287	-3.64735	-3.92652	-3.95124	-3.64923	-2.47613	-3.86744	-1.39131	0.00312634	0.0274575	CUGUGCGUGUGACAGCGGCUGA	26.23	24.48	24	25.17	24.46	24.51	24.47	24.75
hsa-miR-187-3p	0.60989	0.532569	0.769144	-1.01287	-1.17735	-0.236519	-0.581243	-0.199227	0.637201	-0.641442	-1.27864	0.0031796	0.0275263	UCGUGUCUUGUGUUGCAGCCGG	28.66	27.57	27.82	28.32	26.93	28.2	27.84	28.2
hsa-miR-16-1-3p	1.27989	0.862569	1.78914	2.35713	2.17265	2.40348	2.77876	2.74077	1.31053	2.49056	1.18002	0.00325397	0.0277733	CCAGUAUUAACUGUGCUGCUGA	29.33	27.9	28.84	31.69	30.28	30.84	31.2	31.14
hsa-miR-18b-5p	-1.43011	-1.70743	-1.18086	-0.172873	-0.497348	-0.656519	-0.401243	-0.889227	-1.43947	-0.523442	0.916024	0.0033538	0.0278598	UAAGGUGCAUCUAGUGCAGUUAG	26.62	25.33	25.87	29.16	27.61	27.78	28.02	27.51
hsa-miR-103a-3p	-7.03011	-7.12743	-6.87086	-6.39287	-6.64735	-6.68652	-6.59124	-6.64923	-7.00947	-6.59344	0.416024	0.00335605	0.0278598	AGCAGCAUUGUACAGGGCUAUGA	21.02	19.91	20.18	22.94	21.46	21.75	21.83	21.75
hsa-miR-192-5p	-2.17011	-2.53743	-2.07086	-0.852873	-1.26735	-0.966519	-0.841243	-1.70923	-2.25947	-1.12744	1.13202	0.00344431	0.0282061	CUGACCUAUGAAUUGACAGCC	25.88	24.5	24.98	28.48	26.84	27.47	27.58	26.69
hsa-miR-135b-3p	6.18656	5.52257	4.15248	2.97046	2.85599	3.37015	3.40542	3.13744	5.2872	3.14789	-2.13931	0.00351502	0.02824	AUGUAGGGCUAAAAGCCAUGGG	34.58	32.8	31.46	32.62	31.26	32.09	32.18	31.83
hsa-miR-365a-3p	-3.23011	-3.42743	-3.48086	-4.54287	-4.55735	-4.62652	-5.12124	-3.94923	-3.37947	-4.55944	-1.17998	0.00354165	0.02824	UAAUGCCCCUAAAAAUCCUUAU	24.82	23.61	23.57	24.79	23.55	23.81	23.3	24.45
hsa-miR-20a-5p	-5.99011	-6.21743	-5.81086	-4.64287	-5.05735	-5.29652	-4.74124	-5.37923	-6.00613	-5.02344	0.982691	0.00362959	0.0285654	UAAAGUGCUUAUAGUGCAGGUAG	22.06	20.82	21.24	24.69	23.05	23.14	23.68	23.02
hsa-let-7f-2-3p	0.806556	1.03257	0.632477	0.20046	0.365985	0.00014733	0.0454236	0.38744	0.823867	0.199891	-0.623976	0.00369225	0.0286859	CUAUACAGUCUACUGUCUUUCC	29.2	28.31	27.94	29.85	28.77	28.72	28.82	29.08
hsa-miR-151a-3p	0.47989	0.492569	-0.380856	-0.962873	-1.12735	-0.846519	-1.15124	-0.599227	0.197201	-0.937442	-1.13464	0.00398322	0.030276	CUAGACUGAAGCUCCUUGAGG	28.53	27.53	26.67	28.37	26.98	27.59	27.27	27.8
hsa-miR-298	5.58989	4.91257	5.91914	7.53713	8.82265	8.48348	9.95876		5.47387	8.7005	3.22664	0.00399684	0.030276	AGCAGAAGCAGGGAGGUUCUCCCA	33.64	31.95	32.97	36.87	36.93	36.92	38.38	40
hsa-miR-151a-5p	-0.0501105	-0.417431	-1.33086	-2.12287	-2.28735	-2.16652	-2.48124	-1.59923	-0.599466	-2.13144	-1.53198	0.00408302	0.030547	UCGAGGAGCUCACAGUCUAGU	28	26.62	25.72	27.21	25.82	26.27	25.94	26.8
hsa-miR-593-3p	6.93656	7.88257	7.39248	6.16046	6.28599	6.60015	6.06542	6.50744	7.40387	6.32389	-1.07998	0.00417485	0.0308532	UGUCUCUGCUGGGGUUUCU	35.33	35.16	34.7	35.81	34.69	35.32	34.84	35.2
hsa-miR-216b-5p	6.51989	7.03257	6.83914	8.35713	8.51265	9.72348	8.43876	8.00077	6.7972	8.60656	1.80936	0.0042621	0.0311184	AAAUCUCUGCAGGCAAAUGUGA	34.57	34.07	33.89	37.69	36.62	38.16	36.86	36.4
hsa-miR-215-5p	-1.06011	-1.43743	-0.950856	0.337127	-0.157348	0.203481	0.288757	-0.619227	-1.14947	0.010558	1.16002	0.00449214	0.0321383	AUGACCUAUGAAUUGACAGAC	26.99	25.6	26.1	29.67	27.95	28.64	28.71	27.78
hsa-miR-301b	3.29989	2.70257	3.67914	5.48713	4.68265	4.59348	5.19876	4.22077	3.2272	4.83656	1.60936	0.0045404	0.0321383	CAGUGCAAUGAUAUUGUCAAAGC	31.35	29.74	30.73	34.82	32.79	33.03	33.62	32.62
hsa-miR-18a-5p	-2.00011	-2.26743	-1.78086	-0.582873	-1.13735	-1.27652	-0.791243	-1.36923	-2.01613	-1.03144	0.984691	0.00456088	0.0321383	UAAGGUGCAUCUAGUGCAGAUAG	26.05	24.77	25.27	28.75	26.97	27.16	27.63	27.03
hsa-miR-155-5p	-1.56011	-1.54743	-2.47086	-2.98287	-3.41735	-3.69652	-3.14124	-4.32923	-1.85947	-3.51344	-1.65398	0.00527138	0.0367179	UUAAUGCUAAUCGUGAUAGGGGU	26.49	25.49	24.58	26.35	24.69	24.74	25.28	24.07
hsa-miR-16-5p	-10.9201	-10.9874	-10.4909	-9.78287	-9.97735	-10.1665	-9.76124	-10.3392	-10.7995	-10.0054	0.794024	0.00537246	0.0369967	UAGCAGCACGUAAAUAUUGGCG	17.13	16.05	16.56	19.55	18.13	18.27	18.66	18.06
hsa-miR-338-3p	-5.80011	-5.24743	-5.10086	-4.38287	-4.04735	-3.66652	-3.20124	-4.39923	-5.3828	-3.93944	1.44336	0.00551213	0.0374882	UCCAGCAUCAGUGAUUUUGUUG	22.25	21.79	21.95	24.95	24.06	24.77	25.22	24
hsa-miR-34c-3p	4.93989	4.79257	4.06914	2.88713	3.15265	3.70348	2.62876	3.58077	4.60053	3.19056	-1.40998	0.00559243	0.0374882	AAUCACUAACCACACGGCCAGG	32.99	31.83	31.12	32.22	31.26	32.14	31.05	31.98
hsa-miR-30a-5p	4.12989	3.17257	4.19914	5.19713	4.77265	4.84348	5.12876	5.51077	3.83387	5.09056	1.25669	0.00572125	0.0374882	UGUAAACAUCCUCGACUGGAAG	32.18	30.21	31.25	34.53	32.88	33.28	33.55	33.91
hsa-let-7i-5p	-3.27011	-3.23743	-3.72086	-3.94287	-4.29735	-4.10652	-4.10124	-3.83923	-3.40947	-4.05744	-0.647976	0.00572692	0.0374882	UGAGGUAGUAGUUUGUGCUGUU	24.78	23.8	23.33	25.39	23.81	24.33	24.32	24.56
hsa-miR-200c-5p	3.82656	3.55257	2.73248	1.63046	2.28599	2.13015	2.15542	2.40744	3.37053	2.12189	-1.24864	0.00575314	0.0374882	CGUCUUACCCAGCAGUGUUUGG	32.22	30.83	30.04	31.28	30.69	30.85	30.93	31.1
hsa-miR-671-5p	4.78989	4.52257	4.41914	3.94713	3.17265	3.18348	3.89876	3.69077	4.5772	3.57856	-0.998643	0.00587436	0.0378709	AGGAAGCCCUGGAGGGGCUGGAG	32.84	31.56	31.47	33.28	31.28	31.62	32.32	32.09
hsa-miR-200b-3p	-4.52011	-5.12743	-5.81086	-6.21287	-6.54735	-6.35652	-6.60124	-6.16923	-5.1528	-6.37744	-1.22464	0.00607018	0.0386827	UAAUACUGCCUGGUAAUGAUGA	23.53	21.91	21.24	23.12	21.56	22.08	21.82	22.23
hsa-miR-155-3p	4.46656	6.13257	4.72248	2.45046	2.92599	3.34015	3.10542	1.38744	5.1072	2.64189	-2.46531	0.00612795	0.0386827	CUCCUACAUAUUAGCAUUAACA	32.86	33.41	32.03	32.1	31.33	32.06	31.88	30.08
hsa-miR-589-3p	2.31656	2.09257	2.35248	3.25046	3.04599	2.99015	3.27542	2.53744	2.25387	3.01989	0.766024	0.00634792	0.0396581	UCAGAACAAAUGCCGGUUCCCAGA	30.71	29.37	29.66	32.9	31.45	31.71	32.05	31.23
hsa-miR-99a-3p	4.63989	3.91257	3.26914	2.44713	2.07265	2.15348	2.20876	3.09077	3.94053	2.39456	-1.54598	0.00658698	0.0405222	CAAGCUCGCUUCUAUGGGUCUG	32.69	30.95	30.32	31.78	30.18	30.59	30.63	31.49
hsa-miR-518c-5p	6.82989	7.09257	7.71914	9.79713	9.04265	8.82348	9.75876	8.09077	7.21387	9.10256	1.88869	0.00665734	0.0405222	UCUCUGGAGGGAAGCACUUUCUG	34.88	34.13	34.77	39.13	37.15	37.26	38.18	36.49
hsa-miR-31-3p	-1.15011	-1.33743	-2.23086	-2.99287	-3.11735	-2.61652	-3.28124	-2.41923	-1.5728	-2.88544	-1.31264	0.00668683	0.0405222	UGCUAUGCCAACAUAUUGCCAU	26.9	25.7	24.82	26.34	24.99	25.82	25.14	25.98
hsa-miR-125b-5p	-4.61011	-4.74743	-6.18086	-6.73287	-6.82735	-6.92652	-7.66124	-6.57923	-5.17947	-6.94544	-1.76598	0.00731817	0.043909	UCCCUGAGACCCUAACUUGUGA	23.44	22.29	20.87	22.6	21.28	21.51	20.76	21.82
hsa-miR-342-5p	2.59656	2.61257	2.44248	2.06046	1.82599	1.24015	1.58542	1.02744	2.55053	1.54789	-1.00264	0.00753378	0.0447595	AGGGGUGCUAUCUGUGAUUGA	30.99	29.89	29.75	31.71	30.23	29.96	30.36	29.72
hsa-miR-200a-5p	3.11656	2.47257	1.86248	0.89046	1.22599	1.44015	0.775424	1.55744	2.48387	1.17789	-1.30598	0.0077684	0.0457054	CAUCUUACCGGACAGUGCUGGA	31.51	29.75	29.17	30.54	29.63	30.16	29.55	30.25
hsa-miR-525-5p	8.07989	8.63257	7.63914		9.79265		9.70876	9.40077	8.1172	9.63406	1.51686	0.00818513	0.0475872	CUCCAGAGGGAUGCACUUUCU	36.13	35.67	34.69	40	37.9	40	38.13	37.8
hsa-miR-421	0.0898895	-0.247431	-0.110856	0.887127	0.492652	0.723481	1.15876	0.320773	-0.0894659	0.716558	0.806024	0.00830513	0.0475872	AUCAACAGACAUUAAUUGGGCGC	28.14	26.79	26.94	30.22	28.6	29.16	29.58	28.72
hsa-let-7b-5p	-6.12011	-6.04743	-6.66086	-7.33287	-7.36735	-6.98652	-7.57124	-6.75923	-6.27613	-7.20344	-0.927309	0.00832383	0.0475872	UGAGGUAGUAGGUUGUGUGGUU	21.93	20.99	20.39	22	20.74	21.45	20.85	21.64
hsa-miR-145-5p	-5.99011	-5.52743	-5.36086	-5.13287	-4.86735	-4.76652	-4.57124	-5.06923	-5.62613	-4.88144	0.744691	0.00845096	0.0478624	GUCCAGUUUUCCCAGGAAUCCCU	22.06	21.51	21.69	24.2	23.24	23.67	23.85	23.33
hsa-let-7e-3p	3.66656	3.58257	2.55248	1.59046	2.53599	1.63015	1.45542	2.01744	3.2672	1.84589	-1.42131	0.00853978	0.0479177	CUAUACGGCCUCCUAGCUUUCC	32.06	30.86	29.86	31.24	30.94	30.35	30.23	30.71
hsa-miR-1260a	-5.72344	-5.20743	-6.77752	-8.13954	-8.15401	-7.95985	-8.45458	-6.75256	-5.9028	-7.89211	-1.98931	0.00862855	0.0479716	AUCCCACCUCUGCCACCA	22.67	22.07	20.53	21.51	20.25	20.76	20.32	21.94
hsa-miR-191-5p	-6.80011	-6.60743	-6.36086	-5.87287	-5.96735	-6.11652	-5.82124	-6.30923	-6.58947	-6.01744	0.572024	0.00888109	0.0483333	CAACGGAAUCCCAAAAGCAGCUG	21.25	20.43	20.69	23.46	22.14	22.32	22.6	22.09
hsa-miR-15a-5p	-6.94011	-7.09743	-6.46086	-5.71287	-6.06735	-6.08652	-5.47124	-6.27923	-6.8328	-5.92344	0.909357	0.0089167	0.0483333	UAGCAGCACAUAAUGGUUUGUG	21.11	19.94	20.59	23.62	22.04	22.35	22.95	22.12
hsa-miR-125a-3p	1.43656	1.02257	0.572477	-0.88954	0.355985	0.0101473	-0.364576	-0.42256	1.01053	-0.262109	-1.27264	0.00893289	0.0483333	ACAGGUGAGGUUCUUGGGAGCC	29.83	28.3	27.88	28.76	28.76	28.73	28.41	28.27
hsa-miR-34c-5p	3.42989	3.05257	3.01914	2.20713	2.26265	2.41348	1.40876	2.44077	3.1672	2.14656	-1.02064	0.00925941	0.0496566	AGGCAGUGUAGUUAGCUGAUUGC	31.48	30.09	30.07	31.54	30.37	30.85	29.83	30.84
hsa-miR-95-3p	-1.08011	-1.51743	-2.09086	-2.38287	-2.49735	-3.07652	-2.81124	-2.35923	-1.5628	-2.62544	-1.06264	0.00938543	0.049891	UUCAACGGGUAUUUAUUGAGCA	26.97	25.52	24.96	26.95	25.61	25.36	25.61	26.04
hsa-miR-1271-5p	4.47656	4.34257	3.84248	2.79046	3.48599	3.47015	3.07542	3.61744	4.22053	3.28789	-0.932643	0.00954449	0.0502953	CUUGGCACCUAGCAAGCACUCA	32.87	31.62	31.15	32.44	31.89	32.19	31.85	32.31
hsa-miR-624-5p	2.82656	2.64257	2.97248	3.52046	3.40599	3.30015	3.51542	3.00744	2.81387	3.34989	0.536024	0.009896	0.0516981	UAGUACCAGUACCUUGUGUUCA	31.22	29.92	30.28	33.17	31.81	32.02	32.29	31.7
hsa-miR-181a-3p	2.21989	2.04257	1.86914	1.15713	1.43265	0.493481	0.748757	-0.0392265	2.04387	0.758558	-1.28531	0.0104829	0.0540615	ACCAUCGACCGUUGAUUGUACC	30.27	29.08	28.92	30.49	29.54	28.93	29.17	28.36
hsa-miR-15b-5p	-4.70011	-5.20743	-4.84086	-4.17287	-4.28735	-4.42652	-4.12124	-4.60923	-4.91613	-4.32344	0.592691	0.0105268	0.0540615	UAGCAGCACAUCAUGGUUUACA	23.35	21.83	22.21	25.16	23.82	24.01	24.3	23.79
hsa-miR-615-3p	7.92989	7.56257	8.99914	6.41713	6.48265	6.68348	6.51876	7.44077	8.16387	6.70856	-1.45531	0.0111572	0.0568173	UCCGAGCCUGGGUCUCCCUCUU	35.98	34.6	36.05	35.75	34.59	35.12	34.94	35.84
hsa-miR-532-3p	-1.46344	-1.33743	-1.31752	-2.00954	-1.48401	-1.93985	-2.08458	-1.96256	-1.3728	-1.89611	-0.523309	0.0112985	0.0569157	CCUCCCACACCCAAGGCUUGCA	26.93	25.94	25.99	27.64	26.92	26.78	26.69	26.73
hsa-miR-150-5p	-3.46011	-3.05743	-4.08086	-4.18287	-4.58735	-5.06652	-5.16124	-5.52923	-3.5328	-4.90544	-1.37264	0.0113644	0.0569157	UCUCCCAACCCUUGUACCAGUG	24.59	23.98	22.97	25.15	23.52	23.37	23.26	22.87
hsa-miR-335-3p	3.70656	4.73257	4.14248	1.52046	2.16599	3.38015	1.83542	2.93744	4.19387	2.36789	-1.82598	0.0116011	0.0576252	UUUUUCAUUAUUGCUCCUGACC	32.1	32.01	31.45	31.17	30.57	32.1	30.61	31.63
hsa-miR-199a-3p	-2.70011	-2.55743	-2.07086	-1.50287	-1.88735	-1.67652	-0.941243	-1.65923	-2.4428	-1.53344	0.909357	0.0118165	0.058218	ACAGUAGUCUGCACAUUGGUUA	25.35	24.48	24.98	27.83	26.22	26.76	27.48	26.74
hsa-miR-205-5p	-9.28011	-9.21743	-10.2409	-11.0529	-10.9673	-10.6165	-11.5212	-10.2892	-9.57947	-10.8894	-1.30998	0.0119531	0.0584157	UCCUUCAUUCCACCGGAGUCUG	18.77	17.82	16.81	18.28	17.14	17.82	16.9	18.11
hsa-miR-125a-5p	-4.81011	-4.97743	-6.04086	-6.69287	-6.75735	-6.13652	-7.27124	-6.31923	-5.27613	-6.63544	-1.35931	0.0122783	0.0595253	UCCCUGAGACCCUUUAACCUGUGA	23.24	22.06	21.01	22.64	21.35	22.3	21.15	22.08
hsa-miR-1256	3.83656	3.87257	4.99248	5.71046	7.03599	6.55015	6.11542	5.06744	4.23387	6.09589	1.86202	0.012626	0.0603407	AGGCAUUGACUUCUCACUAGCU	32.23	31.15	32.3	35.36	35.44	35.27	34.89	33.76
hsa-miR-140-3p	-5.42011	-5.13743	-4.70086	-4.46287	-4.13735	-4.51652	-4.29124	-4.63923	-5.08613	-4.40944	0.676691	0.0126457	0.0603407	UACCACAGGGUAGAACCACGG	22.63	21.9	22.35	24.87	23.97	23.92	24.13	23.76
hsa-miR-548k	1.26656	1.61257	2.01248	2.65046	2.92599	2.34015	2.97542	2.08744	1.63053	2.59589	0.965357	0.0129143	0.0611413	AAAAGUACUUGCGGAUUUUGCU	29.66	28.89	29.32	32.3	31.33	31.06	31.75	30.78
hsa-miR-32-5p	0.51989	0.632569	1.09914	1.56713	1.57265	1.27348	1.89876	1.17077	0.750534	1.49656	0.746024	0.0131459	0.0617554	UAUUGCACAUUACUAAGUUGCA	28.57	27.67	28.15	30.9	29.68	29.71	30.32	29.57
hsa-miR-636	3.87656	3.94257	3.94248	4.42046	4.72599	5.01015	5.84542	5.13744	3.92053	5.02789	1.10736	0.0132547	0.0617871	UGUGCUUGCUCGUCCCGCCCGCA	32.27	31.22	31.25	34.07	33.13	33.73	34.62	33.83
hsa-miR-576-5p	0.60989	0.892569	1.15914	1.16713	1.66265	1.39348	1.48876	1.42077	0.887201	1.42656	0.539357	0.0140505	0.064829	AUUCUAAUUUCUCCACGUCUUU	28.66	27.93	28.21	30.5	29.77	29.83	29.91	29.82
hsa-miR-27b-5p	3.89656	3.64257	1.94248	1.02046	1.39599	1.26015	0.725424	2.10744	3.16053	1.30189	-1.85864	0.014198	0.064829	AGAGCUUAGCUGAUUGGUGAAC	32.29	30.92	29.25	30.67	29.8	29.98	29.5	30.8
hsa-miR-223-3p	-14.3501	-14.0974	-13.4509	-13.2229	-12.8973	-13.2965	-12.9712	-13.4192	-13.9661	-13.1614	0.804691	0.0142282	0.064829	UGUCAGUUUGUCAAAUACCCCA	13.7	12.94	13.6	16.11	15.21	15.14	15.45	14.98
hsa-miR-107	-5.28011	-5.40743	-5.17086	-4.69287	-5.05735	-4.98652	-4.94124	-5.03923	-5.28613	-4.94344	0.342691	0.014641	0.0662121	AGCAGCAUUGUACAGGGCUAUCA	22.77	21.63	21.88	24.64	23.05	23.45	23.48	23.36
hsa-miR-338-5p	3.37656	4.07257	4.06248	4.45046	4.79599	5.50015	5.54542	4.66744	3.8372	4.99189	1.15469	0.0150211	0.0674279	AACAAUAUCCUGGUGCUGAGUG	31.77	31.35	31.37	34.1	33.2	34.22	34.32	33.36
hsa-miR-616-3p	3.84656	4.26257	4.37248	5.85046	5.69599	6.29015	5.24542	4.56744	4.16053	5.52989	1.36936	0.0152453	0.0679314	AGUCAUUGGAGGGUUUGAGCAG	32.24	31.54	31.68	35.5	34.1	35.01	34.02	33.26
hsa-miR-99a-5p	-3.05011	-3.44743	-4.80086	-5.49287	-5.08735	-5.31652	-5.66124	-4.65923	-3.76613	-5.24344	-1.47731	0.0169819	0.0751171	AACCCGUAGAUCCGAUCUUGUG	25	23.59	22.25	23.84	23.02	23.12	22.76	23.74
hsa-miR-144-3p	4.48989	2.41257	4.71914	5.69713	5.69265	5.43348	6.81876	7.09077	3.87387	6.14656	2.27269	0.0173884	0.0763578	UACAGUAUAGAUGAUGUACU	32.54	29.45	31.77	35.03	33.8	33.87	35.24	35.49
hsa-miR-616-5p	2.53656	3.31257	3.23248	3.31046	3.92599	3.87015	3.97542	3.94744	3.0272	3.80589	0.778691	0.019219	0.0832244	ACUCAAAACCCUUCAGUGACUU	30.93	30.59	30.54	32.96	32.33	32.59	32.75	32.64
hsa-miR-550a-3p	0.836556	0.572569	1.46248	1.54046	1.84599	1.63015	1.53542	2.13744	0.957201	1.73789	0.780691	0.0192268	0.0832244	UGUCUUACUCCCUCAGGCACAU	29.23	27.85	28.77	31.19	30.25	30.35	30.31	30.83
hsa-miR-335-5p	2.49989	2.61257	2.80914	3.55713	2.91265	3.54348	4.13876	3.33077	2.64053	3.49656	0.856024	0.0200487	0.0861669	UCAAGAGCAAUAACGAAAAAUGU	30.55	29.65	29.86	32.89	31.02	31.98	32.56	31.73
hsa-miR-126-5p	3.15989	3.16257	3.42914	4.84713	3.77265	4.24348	4.22876	5.51077	3.25053	4.52056	1.27002	0.0204145	0.0871212	CAUUAUUACUUUUGGUACGCG	31.21	30.2	30.48	34.18	31.88	32.68	32.65	33.91
hsa-miR-93-5p	-6.53011	-6.59743	-6.08086	-5.73287	-5.77735	-6.00652	-5.56124	-6.13923	-6.4028	-5.84344	0.559357	0.0213191	0.0902188	CAAAGUGCUGUUCGUGCAGGUAG	21.52	20.44	20.97	23.6	22.33	22.43	22.86	22.26
hsa-miR-125b-2-3p	3.98656	5.29257	3.15248	2.12046	1.82599	2.59015	2.43542	3.21744	4.14387	2.43789	-1.70598	0.0214381	0.0902188	UCACAAGUCAGGCUCUUGGGAC	32.38	32.57	30.46	31.77	30.23	31.31	31.21	31.91
hsa-miR-501-3p	1.58656	1.81257	1.79248	1.13046	1.65599	0.850147	0.835424	0.99744	1.73053	1.09389	-0.636643	0.0219689	0.0918149	AAUGCACCCGGGCAAGGAUUCU	29.98	29.09	29.1	30.78	30.06	29.57	29.61	29.69
hsa-let-7e-5p	-0.86011	-1.44743	-2.55086	-2.88287	-3.25735	-2.80652	-3.38124	-2.36923	-1.61947	-2.93944	-1.31998	0.0226977	0.094211	UGAGGUAGGAGGUUGUAUAGUU	27.19	25.59	24.5	26.45	24.85	25.63	25.04	26.03
hsa-miR-576-3p	4.58989	4.43257	4.46914	6.25713	5.40265	5.06348	5.17876	5.10077	4.4972	5.40056	0.903357	0.0230975	0.0952181	AAGAUGUGGAAAAAUUGGAAUC	32.64	31.47	31.52	35.59	33.51	33.5	33.6	33.5
hsa-miR-382-3p	9.34656	8.74257	10.3625	6.83046			5.60542		9.48387	6.21794	-3.26593	0.0233476	0.095599	AAUCAUUCACGGACAACACUU	37.74	36.02	37.67	36.48	40	40	34.38
hsa-miR-129-5p	7.77989	8.03257	7.74914		8.67265		8.19876	8.43077	7.85387	8.43406	0.580193	0.0238964	0.0971893	CUUUUUGCGGUCUGGGCUUGC	35.83	35.07	34.8	40	36.78	40	36.62	36.83
hsa-miR-545-3p	4.53989	4.47257	4.93914	6.21713	5.45265	7.36348	6.21876	5.35077	4.65053	6.12056	1.47002	0.0244999	0.0989796	UCAGCAAACAUUUAUUGUGUGC	32.59	31.51	31.99	35.55	33.56	35.8	34.64	33.75
hsa-miR-455-5p	1.52989	1.60257	0.449144	-0.232873	0.172652	-0.156519	-0.101243	0.790773	1.19387	0.094558	-1.09931	0.0247303	0.099209	UAUGUGCCUUUGGACUACAUCG	29.58	28.64	27.5	29.1	28.28	28.28	28.32	29.19
hsa-miR-425-5p	-5.45011	-5.27743	-4.73086	-4.56287	-4.32735	-4.56652	-4.56124	-4.85923	-5.1528	-4.57544	0.577357	0.0248841	0.099209	AAUGACACGAUCACUCCCGUUGA	22.6	21.76	22.32	24.77	23.78	23.87	23.86	23.54
hsa-miR-197-3p	-5.22011	-4.94743	-4.69086	-4.72287	-4.18735	-4.55652	-4.29124	-4.49923	-4.9528	-4.45144	0.501357	0.0252467	0.0998258	UUCACCACCUUCUCCACCCAGC	22.83	22.09	22.36	24.61	23.92	23.88	24.13	23.9
hsa-miR-424-5p	-4.96011	-5.08743	-4.41086	-4.01287	-3.85735	-4.33652	-3.24124	-4.23923	-4.81947	-3.93744	0.882024	0.025612	0.0998258	CAGCAGCAAUUCAUGUUUUGAA	23.09	21.95	22.64	25.32	24.25	24.1	25.18	24.16
hsa-miR-641	9.70656	9.23257	8.14248	6.49046		7.70015	6.71542		9.0272	6.96868	-2.05852	0.0256363	0.0998258	AAAGACAUAGGAUAGAGUCACCUC	38.1	36.51	35.45	36.14		36.42	35.49	40
hsa-miR-223-5p	-3.11344	-2.79743	-2.16752	-1.86954	-1.57401	-2.23985	-1.72458	-2.16256	-2.6928	-1.91411	0.778691	0.0256977	0.0998258	CGUGUAUUUGACAAGCUGAGUU	25.28	24.48	25.14	27.78	26.83	26.48	27.05	26.53
hsa-miR-638	1.96656	2.34257	1.68248	3.00046	2.47599	3.63015	3.13542	2.47744	1.9972	2.94389	0.946691	0.0259537	0.100178	AGGGAUCGCGGGCGGGUGGCGGCCU	30.36	29.62	28.99	32.65	30.88	32.35	31.91	31.17
hsa-miR-549a		10.6026				7.70348	8.32876	8.31077	10.6026	8.11434	-2.48823	0.026214	0.100542	UGACAACUAUGGAUGAGCUCU	40	37.64	40	40	40	36.14	36.75	36.71
hsa-miR-1247-5p	8.68656	9.18257	6.82248	6.77046	5.91599	4.30015	4.56542		8.23053	5.388	-2.84253	0.0264627	0.100858	ACCCGUCCCGUUCGUCCCCGGA	37.08	36.46	34.13	36.42	34.32	33.02	33.34
hsa-miR-339-5p	-2.44011	-1.38743	-1.47086	-2.52287	-2.51735	-2.61652	-3.13124	-2.39923	-1.76613	-2.63744	-0.871309	0.0272262	0.103119	UCCCUGUCCUCCAGGAGCUCACG	25.61	25.65	25.58	26.81	25.59	25.82	25.29	26
hsa-miR-411-3p	6.08656	7.04257	5.96248	7.00046	7.66599	7.39015	6.87542	7.73744	6.36387	7.33389	0.970024	0.0288922	0.10875	UAUGUAACACGGUCCACUAACC	34.48	34.32	33.27	36.65	36.07	36.11	35.65	36.43
hsa-miR-374b-3p	4.20989	4.44257	5.07914	6.43713	4.98265	6.36348	5.25876	6.33077	4.5772	5.87456	1.29736	0.0294661	0.109072	CUUAGCAGGUUGUAUUAUCAUU	32.26	31.48	32.13	35.77	33.09	34.8	33.68	34.73
hsa-miR-324-3p	-1.79011	-1.54743	-1.36086	-2.21287	-1.75735	-1.92652	-2.04124	-1.85923	-1.56613	-1.95944	-0.393309	0.0295095	0.109072	ACUGCCCCAGGUGCUGCUGG	26.26	25.49	25.69	27.12	26.35	26.51	26.38	26.54
hsa-miR-200c-3p	-6.34011	-6.53743	-7.37086	-7.50287	-7.86735	-7.51652	-8.05124	-7.17923	-6.74947	-7.62344	-0.873976	0.0295179	0.109072	UAAUACUGCCGGGUAAUGAUGGA	21.71	20.5	19.68	21.83	20.24	20.92	20.37	21.22
hsa-miR-330-5p	2.64656	3.06257	3.42248	3.39046	3.84599	3.55015	4.16542	4.31744	3.04387	3.85389	0.810024	0.0298915	0.109783	UCUCUGGGCCUGUGUCUUAGGC	31.04	30.34	30.73	33.04	32.25	32.27	32.94	33.01
hsa-miR-450b-5p	1.46656	1.46257	2.47248	2.50046	3.57599	2.74015	3.33542	2.40744	1.80053	2.91189	1.11136	0.0304713	0.111239	UUUUGCAAUAUGUUCCUGAAUA	29.86	28.74	29.78	32.15	31.98	31.46	32.11	31.1
hsa-miR-622	8.80989	8.24257	8.69914	7.41713	8.10265	8.04348	7.96876		8.58387	7.883	-0.700863	0.0313737	0.113542	ACAGUCUGCUGAGGUUGGAGC	36.86	35.28	35.75	36.75	36.21	36.48	36.39	40
hsa-miR-146b-5p	-0.21011	-0.257431	-0.380856	-0.482873	-0.717348	-1.15652	-0.941243	-1.53923	-0.282799	-0.967442	-0.684643	0.0314771	0.113542	UGAGAACUGAAUUCCAUAGGCU	27.84	26.78	26.67	28.85	27.39	27.28	27.48	26.86
hsa-miR-199b-5p	-2.28011	-2.04743	-1.98086	-0.892873	-1.80735	-1.13652	-0.161243	-1.36923	-2.1028	-1.07344	1.02936	0.0320647	0.114978	CCCAGUGUUUAGACUAUCUGUUC	25.77	24.99	25.07	28.44	26.3	27.3	28.26	27.03
hsa-miR-502-3p	0.626556	0.552569	0.602477	0.49046	0.445985	0.0401473	0.245424	0.16744	0.593867	0.277891	-0.315976	0.0322923	0.115112	AAUGCACCUGGGCAAGGAUUCA	29.02	27.83	27.91	30.14	28.85	28.76	29.02	28.86
hsa-miR-510-5p	5.62989	7.01257	5.63914		10.8527	10.2635	8.48876	7.19077	6.09387	9.19892	3.10505	0.032892	0.116565	UACUCAGGAGAGUGGCAAUCAC	33.68	34.05	32.69		38.96	38.7	36.91	35.59
hsa-miR-450a-5p	-2.18011	-2.55743	-1.47086	-1.32287	-1.32735	-1.48652	-0.671243	-1.38923	-2.06947	-1.23944	0.830024	0.0335781	0.118304	UUUUGCGAUGUGUUCCUAAUAU	25.87	24.48	25.58	28.01	26.78	26.95	27.75	27.01
hsa-miR-651-5p	1.83989	1.61257	2.41914	2.43713	2.70265	3.21348	2.36876	2.68077	1.9572	2.68056	0.723357	0.0339565	0.118816	UUUAGGAUAAGCUUGACUUUUG	29.89	28.65	29.47	31.77	30.81	31.65	30.79	31.08
hsa-miR-132-3p	-2.24011	-1.88743	-2.04086	-2.44287	-2.10735	-2.65652	-2.50124	-2.53923	-2.05613	-2.44944	-0.393309	0.0341154	0.118816	UAACAGUCUACAGCCAUGGUCG	25.81	25.15	25.01	26.89	26	25.78	25.92	25.86
hsa-miR-934	0.77989	-0.757431	2.77914	4.42713	2.05265	3.45348	4.30876	3.24077	0.933867	3.49656	2.56269	0.0345217	0.119544	UGUCUACUACUGGAGACACUGG	28.83	26.28	29.83	33.76	30.16	31.89	32.73	31.64
hsa-miR-646	5.57656	5.95257	7.42248	7.35046	7.65599	7.38015	9.07542	8.18744	6.3172	7.92989	1.61269	0.0352765	0.119919	AAGCAGCUGCCUCUGAGGC	33.97	33.23	34.73	37	36.06	36.1	37.85	36.88
hsa-miR-15b-3p	-1.28344	-1.34743	-0.947523	-0.90954	-0.654015	-0.869853	-0.964576	-0.96256	-1.1928	-0.872109	0.320691	0.0352877	0.119919	CGAAUCAUUAUUUGCUGCUCUA	27.11	25.93	26.36	28.74	27.75	27.85	27.81	27.73
hsa-miR-205-3p	6.35656	5.08257	3.35248	2.58046	1.58599	2.79015	2.29542	4.08744	4.93053	2.66789	-2.26264	0.0355221	0.119919	GAUUUCAGUGGAGUGAAGUUC	34.75	32.36	30.66	32.23	29.99	31.51	31.07	32.78
hsa-miR-449b-5p		10.0426	10.2491		9.65265	9.39348	9.72876		10.1459	9.59163	-0.554227	0.0355604	0.119919	AGGCAGUGUAUUGUUAGCUGGC	40	37.08	37.3		37.76	37.83	38.15	40
hsa-miR-1537-3p	2.57656	2.17257	3.28248	3.66046	3.29599	3.43015	4.27542	3.30744	2.6772	3.59389	0.916691	0.0356194	0.119919	AAAACCGUCUAGUUACAGUUGU	30.97	29.45	30.59	33.31	31.7	32.15	33.05	32
hsa-miR-185-5p	-4.61011	-4.55743	-4.33086	-4.01287	-3.62735	-4.14652	-3.56124	-4.33923	-4.49947	-3.93744	0.562024	0.0362452	0.120864	UGGAGAGAAAGGCAGUUCCUGA	23.44	22.48	22.72	25.32	24.48	24.29	24.86	24.06
hsa-miR-194-3p	2.71656	2.41257	3.99248	3.95046	3.68599	4.57015	4.24542	4.18744	3.04053	4.12789	1.08736	0.0362991	0.120864	CCAGUGGGGCUGCUGUUAUCUG	31.11	29.69	31.3	33.6	32.09	33.29	33.02	32.88
hsa-miR-144-5p	3.08656	0.552569	2.63248	4.93046	2.66599	4.81015	4.00542	4.77744	2.09053	4.23789	2.14736	0.0370039	0.122538	GGAUAUCAUCAUAUACUGUAAG	31.48	27.83	29.94	34.58	31.07	33.53	32.78	33.47
hsa-miR-96-5p	0.25989	-0.127431	-0.960856	-1.09287	-1.44735	-1.33652	-1.66124	-0.599227	-0.276133	-1.22744	-0.951309	0.0375506	0.123672	UUUGGCACUAGCACAUUUUUGCU	28.31	26.91	26.09	28.24	26.66	27.1	26.76	27.8
hsa-miR-148a-3p	-4.44011	-4.45743	-4.36086	-3.49287	-3.64735	-4.25652	-3.78124	-4.21923	-4.41947	-3.87944	0.540024	0.039288	0.128695	UCAGUGCACUACAGAACUUUGU	23.61	22.58	22.69	25.84	24.46	24.18	24.64	24.18
hsa-miR-221-3p	-5.20011	-4.65743	-5.23086	-6.16287	-5.46735	-5.71652	-6.21124	-5.27923	-5.02947	-5.76744	-0.737976	0.0395755	0.12894	AGCUACAUUGUCUGCUGGGUUUC	22.85	22.38	21.82	23.17	22.64	22.72	22.21	23.12
hsa-miR-186-5p	-0.87011	-0.357431	0.00914365	0.357127	0.162652	-0.106519	0.458757	0.0807735	-0.406133	0.190558	0.596691	0.0404639	0.131129	CAAAGAAUUCUCCUUUUGGGCU	27.18	26.68	27.06	29.69	28.27	28.33	28.88	28.48
hsa-miR-24-2-5p	-0.353444	-0.227431	-0.437523	0.57046	-0.124015	0.650147	-0.0745764	0.92744	-0.339466	0.389891	0.729357	0.0411595	0.132674	UGCCUACUGAGCUGAAACACAG	28.04	27.05	26.87	30.22	28.28	29.37	28.7	29.62
hsa-miR-193a-3p	6.17989	4.91257	5.75914	4.63713	4.39265	3.84348	4.64876	5.27077	5.6172	4.55856	-1.05864	0.0417524	0.133873	AACUGGCCUACAAAGUCCCAGU	34.23	31.95	32.81	33.97	32.5	32.28	33.07	33.67
hsa-miR-326	1.84989	1.85257	2.41914	1.38713	1.59265	1.12348	1.89876	1.12077	2.04053	1.42456	-0.615976	0.0430389	0.137271	CCUCUGGGCCCUUCCUCCAG	29.9	28.89	29.47	30.72	29.7	29.56	30.32	29.52
hsa-miR-7-5p	-0.000110497	-0.537431	0.789144	1.31713	0.832652	0.543481	1.55876	0.890773	0.0838674	1.02856	0.944691	0.0436606	0.138525	UGGAAGACUAGUGAUUUUGUUGU	28.05	26.5	27.84	30.65	28.94	28.98	29.98	29.29
hsa-miR-425-3p	-2.33011	-2.27743	-1.73086	-1.82287	-1.37735	-1.72652	-1.48124	-1.83923	-2.1128	-1.64944	0.463357	0.0481846	0.152083	AUCGGGAAUGUCGUGUCCGCCC	25.72	24.76	25.32	27.51	26.73	26.71	26.94	26.56
hsa-miR-23a-5p	4.57656	4.54257	4.31248	3.59046	4.25599	4.18015	3.90542	3.22744	4.4772	3.83189	-0.645309	0.0488374	0.153345	GGGGUUCCUGGGGAUGGGAUUU	32.97	31.82	31.62	33.24	32.66	32.9	32.68	31.92
hsa-miR-330-3p	1.23989	1.57257	2.02914	2.20713	2.37265	2.17348	1.73876	2.28077	1.61387	2.15456	0.540691	0.0506392	0.158182	GCAAAGCACACGGCCUGCAGAGA	29.29	28.61	29.08	31.54	30.48	30.61	30.16	30.68
hsa-miR-188-3p	4.35656	4.37257	4.17248	3.51046	3.92599	3.73015	3.88542	2.65744	4.30053	3.54189	-0.758643	0.0521223	0.161095	CUCCCACAUGCAGGGUUUGCA	32.75	31.65	31.48	33.16	32.33	32.45	32.66	31.35
hsa-miR-23b-5p	4.81656	3.99257	3.58248	2.86046	3.16599	3.27015	2.33542	3.86744	4.13053	3.09989	-1.03064	0.0524388	0.161095	UGGGUUCCUGGCAUGCUGAUUU	33.21	31.27	30.89	32.51	31.57	31.99	31.11	32.56
hsa-miR-515-3p		9.29257	9.39248		8.29599				9.34252	8.29599	-1.04654	0.0525133	0.161095	GAGUGCCUUCUUUUGGAGCGUU	40	36.57	36.7		36.7		40	40
hsa-miR-132-5p	1.31656	1.83257	1.67248	0.82046	1.47599	0.820147	0.895424	1.36744	1.6072	1.07589	-0.531309	0.0527379	0.161095	ACCGUGGCUUUCGAUUGUUACU	29.71	29.11	28.98	30.47	29.88	29.54	29.67	30.06
hsa-miR-181a-2-3p	1.69656	2.05257	1.74248	1.04046	1.69599	1.23015	1.13542	1.65744	1.83053	1.35189	-0.478643	0.0529007	0.161095	ACCACUGACCGUUGACUGUACC	30.09	29.33	29.05	30.69	30.1	29.95	29.91	30.35
hsa-miR-183-5p	-0.37011	-0.847431	-1.57086	-1.84287	-1.98735	-1.71652	-2.28124	-1.11923	-0.929466	-1.78944	-0.859976	0.0548019	0.165839	UAUGGCACUGGUAGAAUUCACU	27.68	26.19	25.48	27.49	26.12	26.72	26.14	27.28
hsa-miR-106a-5p	-5.44011	-5.57743	-5.24086	-4.63287	-4.99735	-5.22652	-4.69124	-5.27923	-5.41947	-4.96544	0.454024	0.0550506	0.165839	AAAAGUGCUUACAGUGCAGGUAG	22.61	21.46	21.81	24.7	23.11	23.21	23.73	23.12
hsa-miR-532-5p	-0.86011	-0.837431	-1.00086	-1.30287	-0.927348	-1.60652	-1.15124	-1.54923	-0.899466	-1.30744	-0.407976	0.0552798	0.165839	CAUGCCUUGAGUGUAGGACCGU	27.19	26.2	26.05	28.03	27.18	26.83	27.27	26.85
hsa-miR-181d-5p	3.89989	3.51257	3.41914	2.74713	3.07265	3.17348	3.38876	3.41077	3.61053	3.15856	-0.451976	0.0586658	0.174924	AACAUUCAUUGUUGUCGGUGGGU	31.95	30.55	30.47	32.08	31.18	31.61	31.81	31.81
hsa-miR-331-5p	6.48656	7.03257	6.37248	3.56046	6.54599	5.00015	5.47542	4.88744	6.63053	5.09389	-1.53664	0.0588852	0.174924	CUAGGUAUGGUCCCAGGGAUCC	34.88	34.31	33.68	33.21	34.95	33.72	34.25	33.58
hsa-miR-127-5p		9.59257	9.91914	9.46713	8.60265	8.56348	8.31876		9.75586	8.738	-1.01785	0.0592561	0.175167	CUGAAGCUCAGAGGGCUCUGAU	40	36.63	36.97	38.8	36.71	37	36.74	40
hsa-miR-1255b-5p		10.8426	9.59248			7.51015	8.92542	7.77744	10.2175	8.071	-2.14652	0.0602533	0.176236	CGGAUGAGCAAAGAAAGUGGUU		38.12	36.9		40	36.23	37.7	36.47
hsa-miR-556-3p	3.39656	2.51257	3.31248	3.05046	4.04599	4.82015	4.71542	4.13744	3.07387	4.15389	1.08002	0.060486	0.176236	AUAUUACCAUUAGCUCAUCUUU	31.79	29.79	30.62	32.7	32.45	33.54	33.49	32.83
hsa-miR-141-5p	2.82656	2.63257	1.47248	1.16046	1.54599	1.16015	1.76542	1.77744	2.31053	1.48189	-0.828643	0.0604903	0.176236	CAUCUUCCAGUACAGUGUUGGA	31.22	29.91	28.78	30.81	29.95	29.88	30.54	30.47
hsa-miR-331-3p	-2.45011	-2.11743	-2.20086	-2.93287	-2.77735	-2.58652	-3.28124	-2.31923	-2.25613	-2.77944	-0.523309	0.0614145	0.178073	GCCCCUGGGCCUAUCCUAGAA	25.6	24.92	24.85	26.4	25.33	25.85	25.14	26.08
hsa-miR-592		9.56257	8.89248		8.03599	6.86015		7.96744	9.22752	7.62119	-1.60633	0.0619093	0.178653	UUGUGUCAAUAUGCGAUGAUGU	40	36.84	36.2		36.44	35.58		36.66
hsa-miR-1205		7.63257	7.25248		9.22599		8.56542		7.44252	8.8957	1.45318	0.0623938	0.179197	UCUGCAGGGUUUGCUUUGAG	40	34.91	34.56	40	37.63	40	37.34	40
hsa-miR-146b-3p	2.99656	3.77257	4.86248	2.32046	3.44599	2.94015	1.90542	0.98744	3.8772	2.31989	-1.55731	0.0648388	0.185341	UGCCCUGUGGACUCAGUUCUGG	31.39	31.05	32.17	31.97	31.85	31.66	30.68	29.68
hsa-let-7d-5p	-3.43011	-3.66743	-3.49086	-3.15287	-3.45735	-3.38652	-3.31124	-3.02923	-3.52947	-3.26744	0.262024	0.0653493	0.185923	AGAGGUAGUAGGUUGCAUAGUU	24.62	23.37	23.56	26.18	24.65	25.05	25.11	25.37
hsa-miR-378a-5p	1.42656	1.50257	1.63248	0.31046	1.39599	1.08015	1.05542	1.04744	1.52053	0.977891	-0.542643	0.0668182	0.187619	CUCCUGACUCCAGGUCCUGUGU	29.82	28.78	28.94	29.96	29.8	29.8	29.83	29.74
hsa-miR-517c-3p		9.86257	9.57914		7.76265		9.03876	8.12077	9.72086	8.30739	-1.41346	0.0669277	0.187619	AUCGUGCAUCCUUUUAGAGUGU	40	36.9	36.63		35.87		37.46	36.52
hsa-miR-1911-3p		10.1026	11.0125		9.75599	9.04015	9.82542	8.74744	10.5575	9.34225	-1.21527	0.0670061	0.187619	CACCAGGCAUUGUGGUCUCC	40	37.38	38.32	40	38.16	37.76	38.6	37.44
hsa-miR-518b		9.85257	9.79914		10.2627				9.82586	10.2627	0.436796	0.0671837	0.187619	CAAAGCGCUCCCCUUUAGAGGU	40	36.89	36.85		38.37
hsa-miR-92b-5p	6.32656	8.61257	7.74248	5.14046	5.70599	7.04015		5.40744	7.56053	5.82351	-1.73703	0.0678757	0.188682	AGGGACGGGACGCGGUGCAGUG	34.72	35.89	35.05	34.79	34.11	35.76	40	34.1
hsa-miR-602	5.52989	4.72257	4.85914	6.64713	5.58265	7.28348	7.89876	5.29077	5.0372	6.54056	1.50336	0.0702577	0.194412	GACACGGGCGACAGCUGCGGCCC	33.58	31.76	31.91	35.98	33.69	35.72	36.32	33.69
hsa-miR-652-3p	-4.33011	-4.15743	-3.56086	-3.75287	-3.43735	-3.58652	-3.45124	-3.74923	-4.01613	-3.59544	0.420691	0.0723642	0.198251	AAUGGCGCCACUAGGGUUGUG	23.72	22.88	23.49	25.58	24.67	24.85	24.97	24.65
hsa-miR-642a-5p	3.00989	2.51257	3.06914	4.35713	4.76265	3.28348	3.12876	3.58077	2.86387	3.82256	0.958691	0.0726163	0.198251	GUCCCUCUCCAAAUGUGUCUUG	31.06	29.55	30.12	33.69	32.87	31.72	31.55	31.98
hsa-miR-609		9.35257	9.73248		7.11599		8.25542	8.53744	9.54252	7.96962	-1.57291	0.0726265	0.198251	AGGGUGUUUCUCUCAUCUCU	40	36.63	37.04	40	35.52	40	37.03	37.23
hsa-miR-423-5p	-2.09011	-1.86743	-1.50086	-2.72287	-1.93735	-2.27652	-2.12124	-2.38923	-1.81947	-2.28944	-0.469976	0.0729815	0.198326	UGAGGGGCAGAGAGCGAGACUUU	25.96	25.17	25.55	26.61	26.17	26.16	26.3	26.01
hsa-miR-24-1-5p	4.47656	3.87257	2.89248	2.70046	1.93599	2.94015	2.11542	3.54744	3.7472	2.64789	-1.09931	0.0760456	0.205286	UGCCUACUGAGCUGAUAUCAGU	32.87	31.15	30.2	32.35	30.34	31.66	30.89	32.24
hsa-miR-182-5p	-0.0101105	-0.557431	-1.49086	-1.79287	-1.60735	-1.66652	-2.49124	-0.869227	-0.686133	-1.68544	-0.999309	0.0762199	0.205286	UUUGGCAAUGGUAGAACUCACACU	28.04	26.48	25.56	27.54	26.5	26.77	25.93	27.53
hsa-miR-940	-3.69011	-4.01743	-3.03086	-3.20287	-3.14735	-3.10652	-3.16124	-2.83923	-3.57947	-3.09144	0.488024	0.0769607	0.206364	AAGGCAGGGCCCCCGCUCCCC	24.36	23.02	24.02	26.13	24.96	25.33	25.26	25.56
hsa-miR-424-3p	0.0865562	0.182569	0.992477	0.84046	1.54599	0.930147	1.20542	0.67744	0.420534	1.03989	0.619357	0.0784987	0.208641	CAAAACGUGAGGCGCUGCUAU	28.48	27.46	28.3	30.49	29.95	29.65	29.98	29.37
hsa-miR-376b-3p	8.80989	8.67257			8.43265		8.22876		8.74123	8.3307	-0.410525	0.0791464	0.208641	AUCAUAGAGGAAAAUCCAUGUU	36.86	35.71	40	40	36.54	40	36.65	40
hsa-let-7a-2-3p	9.78656		7.64248	5.11046	7.33599	6.99015	5.26542		8.71452	6.1755	-2.53901	0.0792549	0.208641	CUGUACAGCCUCCUAGCUUUCC	38.18	40	34.95	34.76	35.74	35.71	34.04	40
hsa-miR-17-5p	0.20989	0.0825691	0.619144	1.43713	0.832652	0.603481	0.898757	0.440773	0.303867	0.842558	0.538691	0.0792603	0.208641	CAAAGUGCUUACAGUGCAGGUAG	28.26	27.12	27.67	30.77	28.94	29.04	29.32	28.84
hsa-miR-181c-5p	1.35989	1.32257	1.48914	2.45713	1.87265	1.53348	2.51876	1.57077	1.39053	1.99056	0.600024	0.0795316	0.208641	AACAUUCAACCUGUCGGUGAGU	29.41	28.36	28.54	31.79	29.98	29.97	30.94	29.97
hsa-miR-454-5p	4.27656	4.41257	4.44248	4.24046	5.16599	5.42015	6.27542	5.35744	4.3772	5.29189	0.914691	0.0799712	0.20889	ACCCUAUCAAUAUUGUCUCUGC	32.67	31.69	31.75	33.89	33.57	34.14	35.05	34.05
hsa-miR-877-3p	7.37656	7.82257	8.37248	7.41046	7.26599	6.66015	7.65542	7.06744	7.8572	7.21189	-0.645309	0.0804541	0.20925	UCCUCUUCUCCCUCCUCCCAG	35.77	35.1	35.68	37.06	35.67	35.38	36.43	35.76
hsa-miR-518c-3p	8.98989		10.1891	7.46713	7.72265				9.58952	7.59489	-1.99463	0.0828975	0.214683	CAAAGCGCUUCUCUUUAGAGUGU	37.04		37.24	36.8	35.83
hsa-miR-20b-3p	8.37989	8.98257	9.04914		8.14265	7.20348			8.80387	7.67307	-1.1308	0.084594	0.218144	ACUGUAGUAUGGGCACUUCCAG	36.43	36.02	36.1	40	36.25	35.64	40	40
hsa-miR-23b-3p	-7.43011	-7.20743	-7.84086	-7.69287	-8.01735	-7.89652	-8.40124	-7.70923	-7.4928	-7.94344	-0.450643	0.0857374	0.220156	AUCACAUUGCCAGGGAUUACC	20.62	19.83	19.21	21.64	20.09	20.54	20.02	20.69
hsa-miR-659-3p	9.03656	7.30257	6.67248	5.95046	7.71599	5.17015	5.52542	6.01744	7.67053	6.07589	-1.59464	0.0866506	0.221557	CUUGGUUCAGGGAGGGUCCCCA	37.43	34.58	33.98	35.6	36.12	33.89	34.3	34.71
hsa-miR-422a	9.10989	9.31257	8.65914	9.62713	10.5327				9.0272	10.0799	1.05269	0.0870142	0.221557	ACUGGACUUAGGGUCAGAAGGC	37.16	36.35	35.71	38.96	38.64	40	40	40
hsa-miR-148b-5p	4.32656	3.58257	3.60248	5.44046	3.88599	5.14015	4.54542	4.35744	3.8372	4.67389	0.836691	0.0880595	0.222451	AAGUUCUGUUAUACACUCAGGC	32.72	30.86	30.91	35.09	32.29	33.86	33.32	33.05
hsa-miR-483-3p	5.06989	5.09257	5.79914	6.13713	6.07265	5.45348	5.66876	5.75077	5.32053	5.81656	0.496024	0.088389	0.222451	UCACUCCUCUCCUCCCGUCUU	33.12	32.13	32.85	35.47	34.18	33.89	34.09	34.15
hsa-miR-1296-5p	3.18656	2.58257	2.23248	1.39046	2.63599	1.22015	1.11542	2.31744	2.6672	1.73589	-0.931309	0.0895438	0.222451	UUAGGGCCCUGGCUCCAUCUCC	31.58	29.86	29.54	31.04	31.04	29.94	29.89	31.01
hsa-miR-429	-0.33011	-1.01743	-1.76086	-1.57287	-2.00735	-1.67652	-1.76124	-1.45923	-1.03613	-1.69544	-0.659309	0.0897286	0.222451	UAAUACUGUCUGGUAAAACCGU	27.72	26.02	25.29	27.76	26.1	26.76	26.66	26.94
hsa-miR-146a-5p	-1.60011	-1.72743	-2.54086	-2.00287	-2.71735	-2.93652	-2.42124	-3.03923	-1.95613	-2.62344	-0.667309	0.0897905	0.222451	UGAGAACUGAAUUCCAUGGGUU	26.45	25.31	24.51	27.33	25.39	25.5	26	25.36
hsa-miR-16-2-3p	-0.693444	-0.617431	-0.047523	-0.0695396	0.335985	-0.0398527	-0.334576	-0.0725599	-0.452799	-0.0361087	0.416691	0.0900434	0.222451	CCAAUAUUACUGUGCUGCUUUA	27.7	26.66	27.26	29.58	28.74	28.68	28.44	28.62
hsa-miR-455-3p	-1.67344	-1.43743	-2.44752	-3.12954	-2.64401	-2.77985	-3.45458	-1.74256	-1.8528	-2.75011	-0.897309	0.090242	0.222451	GCAGUCCAUGGGCAUAUACAC	26.72	25.84	24.86	26.52	25.76	25.94	25.32	26.95
hsa-miR-766-3p	-0.61011	-0.467431	-0.250856	-0.322873	0.0226519	-0.296519	-0.291243	-0.169227	-0.442799	-0.211442	0.231357	0.0903018	0.222451	ACUCCAGCCCCACAGCCUCAGC	27.44	26.57	26.8	29.01	28.13	28.14	28.13	28.23
hsa-miR-188-5p	5.25989	6.42257	4.98914	4.95713	4.58265	4.21348	5.37876	4.46077	5.5572	4.71856	-0.838643	0.0933749	0.22909	CAUCCCUUGCAUGGUGGAGGG	33.31	33.46	32.04	34.29	32.69	32.65	33.8	32.86
hsa-miR-941	-1.39344	-1.30743	-1.38752	-0.61954	-0.854015	-1.06985	0.595424	-0.89256	-1.3628	-0.568109	0.794691	0.0941297	0.229713	CACCCGGCUGUGUGCACAUGUGC	27	25.97	25.92	29.03	27.55	27.65	29.37	27.8
hsa-miR-665	0.18989	0.622569	1.85914	1.93713	1.85265	1.71348	1.70876	1.22077	0.890534	1.68656	0.796024	0.094387	0.229713	ACCAGGAGGCUGAGGCCCCU	28.24	27.66	28.91	31.27	29.96	30.15	30.13	29.62
hsa-miR-128-3p	-0.47011	-0.297431	0.0791436	-0.0828729	0.382652	0.0834807	0.0287569	0.000773481	-0.229466	0.082558	0.312024	0.0975389	0.236434	UCACAGUGAACCGGUCUCUUU	27.58	26.74	27.13	29.25	28.49	28.52	28.45	28.4
hsa-miR-219a-1-3p	6.59656	4.69257	6.19248	6.46046	7.65599	7.31015	6.05542	7.34744	5.8272	6.96589	1.13869	0.0991048	0.239273	AGAGUUGAGUCUGGACGUCCCG	34.99	31.97	33.5	36.11	36.06	36.03	34.83	36.04
hsa-miR-548d-5p	4.94656	4.64257	5.79248	5.37046	7.12599	5.24015	6.70542	7.37744	5.1272	6.36389	1.23669	0.103771	0.249544	AAAAGUAAUUGUGGUUUUUGCC	33.34	31.92	33.1	35.02	35.53	33.96	35.48	36.07
hsa-miR-373-5p	4.10989	4.43257	3.97914	6.42713	5.00265	6.31348	5.11876	3.93077	4.17387	5.35856	1.18469	0.106542	0.255195	ACUCAAAAUGGGGGCGCUUUCC	32.16	31.47	31.03	35.76	33.11	34.75	33.54	32.33
hsa-miR-632	5.06656	4.24257	4.46248	4.68046	5.07599	5.05015	6.14542	5.80744	4.59053	5.35189	0.761357	0.107164	0.255675	GUGUCUGCUUCCUGUGGGA	33.46	31.52	31.77	34.33	33.48	33.77	34.92	34.5
hsa-miR-579-3p	5.82656	6.62257	6.65248	7.54046	7.15599	6.11015	8.36542	8.63744	6.3672	7.56189	1.19469	0.108249	0.256999	UUCAUUUGGUAUAAACCGCGAUU	34.22	33.9	33.96	37.19	35.56	34.83	37.14	37.33
hsa-miR-375	-1.39011	-1.87743	-3.26086	-3.78287	-2.48735	-3.70652	-3.77124	-2.54923	-2.17613	-3.25944	-1.08331	0.108567	0.256999	UUUGUUCGUUCGGCUCGCGUGA	26.66	25.16	23.79	25.55	25.62	24.73	24.65	25.85
hsa-miR-497-5p	3.24989	3.50257	1.91914	1.24713	1.39265	1.47348	2.16876	2.96077	2.89053	1.84856	-1.04198	0.110853	0.261388	CAGCAGCACACUGUGGUUUGU	31.3	30.54	28.97	30.58	29.5	29.91	30.59	31.36
hsa-miR-196b-5p	-0.0601105	0.432569	0.389144	1.40713	0.922652	0.133481	1.51876	0.630773	0.253867	0.922558	0.668691	0.111509	0.261915	UAGGUAGUUUCCUGUUGUUGGG	27.99	27.47	27.44	30.74	29.03	28.57	29.94	29.03
hsa-miR-200a-3p	-1.12011	-2.03743	-3.00086	-2.47287	-3.54735	-2.77652	-3.06124	-2.69923	-2.0528	-2.91144	-0.858643	0.115468	0.270168	UAACACUGUCUGGUAACGAUGU	26.93	25	24.05	26.86	24.56	25.66	25.36	25.7
hsa-miR-146a-3p		6.72257			4.25599	5.02015	3.39542		6.72257	4.22385	-2.49872	0.116872	0.272402	CCUCUGAAAUUCAGUUCUUCAG	40	34			32.66	33.74	32.17
hsa-miR-23a-3p	-9.47011	-9.10743	-9.28086	-9.67287	-9.35735	-9.36652	-9.60124	-9.46923	-9.28613	-9.49344	-0.207309	0.117471	0.272748	AUCACAUUGCCAGGGAUUUCC	18.58	17.93	17.77	19.66	18.75	19.07	18.82	18.93
hsa-miR-211-5p		7.93257	7.58914	6.31713	5.95265	3.48348			7.76086	5.25109	-2.50977	0.118367	0.273779	UUCCCUUUGUCAUCCUUCGCCU		34.97	34.64	35.65	34.06	31.92	40	40
hsa-miR-362-3p	0.256556	-0.177431	-0.117523	0.69046	0.335985	0.450147	0.905424	-0.13256	-0.0127993	0.449891	0.462691	0.118854	0.273861	AACACACCUAUUCAAGGAUUCA	28.65	27.1	27.19	30.34	28.74	29.17	29.68	28.56
hsa-miR-92b-3p	2.85989	3.12257	3.13914	2.30713	2.47265	2.71348	2.13876	3.22077	3.04053	2.57056	-0.469976	0.120124	0.27574	UAUUGCACUCGUCCCGGCCUCC	30.91	30.16	30.19	31.64	30.58	31.15	30.56	31.62
hsa-miR-31-5p	-3.23011	-3.56743	-4.55086	-5.13287	-5.29735	-4.36652	-5.34124	-3.59923	-3.7828	-4.74744	-0.964643	0.120907	0.276488	AGGCAAGAUGCUGGCAUAGCU	24.82	23.47	22.5	24.2	22.81	24.07	23.08	24.8
hsa-miR-449b-3p		8.85257	8.48248	7.47046	8.78599	7.73015	7.10542	7.82744	8.66752	7.78389	-0.883632	0.12413	0.282377	CAGCCACAACUACCCUGCCACU	40	36.13	35.79	37.12	37.19	36.45	35.88	36.52
hsa-miR-296-5p	2.41989	3.55257	3.42914	2.38713	1.96265	1.50348	1.64876	3.43077	3.13387	2.18656	-0.947309	0.124414	0.282377	AGGGCCCCCCCUCAAUCCUGU	30.47	30.59	30.48	31.72	30.07	29.94	30.07	31.83
hsa-let-7b-3p	-0.743444	-0.677431	-1.20752	-1.57954	-1.23401	-0.999853	-1.93458	-1.01256	-0.876133	-1.35211	-0.475976	0.126682	0.286452	CUAUACAACCUACUGCCUUCCC	27.65	26.6	26.1	28.07	27.17	27.72	26.84	27.68
hsa-miR-32-3p	4.44656	4.03257	4.09248	4.37046	4.78599	4.32015	5.27542	4.45744	4.19053	4.64189	0.451357	0.127529	0.287295	CAAUUUAGUGUGUGUGAUAUUU	32.84	31.31	31.4	34.02	33.19	33.04	34.05	33.15
hsa-miR-1270	4.80656	5.51257	5.42248	4.71046	7.62599	7.86015	5.90542	7.28744	5.2472	6.67789	1.43069	0.128832	0.289157	CUGGAGAUAUGGAAGAGCUGUGU	33.2	32.79	32.73	34.36	36.03	36.58	34.68	35.98
hsa-miR-154-3p	9.02989	8.71257	9.27914		9.99265	9.34348			9.0072	9.66807	0.660866	0.132015	0.295207	AAUCAUACACGGUUGACCUAUU	37.08	35.75	36.33		38.1	37.78		40
hsa-miR-452-3p	7.53656	8.64257	7.74248	9.27046	8.67599				7.97387	8.97322	0.999355	0.134763	0.299234	CUCAUCUGCAAAGAAGUAAGUG	35.93	35.92	35.05	38.92	37.08	40		40
hsa-miR-185-3p	5.66989	5.07257	6.06914	6.39713	6.82265	5.51348	6.25876	6.09077	5.60387	6.21656	0.612691	0.134804	0.299234	AGGGGCUGGCUUUCCUCUGGUC	33.72	32.11	33.12	35.73	34.93	33.95	34.68	34.49
hsa-miR-618	-0.623444	-1.25743	-0.527523	-0.58954	-0.194015	0.780147	1.08542	-0.70256	-0.802799	0.0758913	0.878691	0.137068	0.301525	AAACUCUACUUGUCCUUCUGAGU	27.77	26.02	26.78	29.06	28.21	29.5	29.86	27.99
hsa-miR-451a	-3.59011	-6.00743	-3.44086	-2.30287	-3.74735	-3.18652	-3.71124	-2.61923	-4.34613	-3.11344	1.23269	0.137301	0.301525	AAACCGUUACCAUUACUGAGUU	24.46	21.03	23.61	27.03	24.36	25.25	24.71	25.78
hsa-miR-182-3p	4.42656	3.68257	4.60248	2.60046	4.02599	2.12015	3.62542	4.02744	4.2372	3.27989	-0.957309	0.137774	0.301525	UGGUUCUAGACUUGCCAACUA	32.82	30.96	31.91	32.25	32.43	30.84	32.4	32.72
hsa-miR-342-3p	-3.11011	-3.56743	-3.77086	-3.54287	-3.75735	-3.78652	-3.89124	-4.27923	-3.4828	-3.85144	-0.368643	0.137826	0.301525	UCUCACACAGAAAUCGCACCCGU	24.94	23.47	23.28	25.79	24.35	24.65	24.53	24.12
hsa-miR-19b-1-5p	2.80656	3.07257	3.07248	2.94046	2.86599	2.81015	2.63542	2.86744	2.98387	2.82389	-0.159976	0.140864	0.307064	AGUUUUGCAGGUUUGCAUCCAGC	31.2	30.35	30.38	32.59	31.27	31.53	31.41	31.56
hsa-miR-432-3p	7.56656	9.14257	8.91248				9.45542	10.8974	8.54053	10.1764	1.6359	0.143816	0.312375	CUGGAUGGCUCCUCCAUGUCU	35.96	36.42	36.22	40	40	40	38.23	39.59
hsa-miR-126-3p	-1.61011	-1.53743	-1.02086	0.557127	-1.39735	-1.08652	-0.801243	0.530773	-1.38947	-0.439442	0.950024	0.144449	0.312629	UCGUACCGUGAGUAAUAAUGCG	26.44	25.5	26.03	29.89	26.71	27.35	27.62	28.93
hsa-miR-542-5p	1.24989	1.33257	2.41914	2.24713	2.57265	2.14348	3.30876	1.76077	1.6672	2.40656	0.739357	0.145931	0.314713	UCGGGGAUCAUCAUGUCACGAGA	29.3	28.37	29.47	31.58	30.68	30.58	31.73	30.16
hsa-miR-1471	9.46656	8.20257	9.27248	7.75046	8.78599	7.89015	8.84542	8.17744	8.98053	8.28989	-0.690643	0.147764	0.317536	GCCCGCGUGUGGAGCCAGGUGU	37.86	35.48	36.58	37.4	37.19	36.61	37.62	36.87
hsa-let-7g-5p	-5.16011	-5.46743	-5.48086	-4.80287	-5.39735	-5.31652	-4.98124	-4.92923	-5.36947	-5.08544	0.284024	0.149154	0.318986	UGAGGUAGUAGUUUGUACAGUU	22.89	21.57	21.57	24.53	22.71	23.12	23.44	23.47
hsa-miR-192-3p	3.23656	2.86257	3.50248	7.60046	3.50599	4.59015	4.21542	4.10744	3.20053	4.80389	1.60336	0.149492	0.318986	CUGCCAAUUCCAUAGGUCACAG	31.63	30.14	30.81	37.25	31.91	33.31	32.99	32.8
hsa-miR-874-3p	0.72989	0.282569	0.669144	1.02713	0.532652	0.783481	0.758757	1.10077	0.560534	0.840558	0.280024	0.150559	0.320136	CUGCCCUGGCCCGAGGGACCGA	28.78	27.32	27.72	30.36	28.64	29.22	29.18	29.5
hsa-miR-887-3p	4.85989	5.31257	4.99914	5.23713	4.88265	7.43348	6.28876	6.56077	5.0572	6.08056	1.02336	0.151244	0.320467	GUGAACGGGCGCCAUCCCGAGG	32.91	32.35	32.05	34.57	32.99	35.87	34.71	34.96
hsa-miR-708-3p	6.21656	6.18257	5.71248	5.66046	5.48599	5.02015	5.22542	6.26744	6.0372	5.53189	-0.505309	0.153111	0.323294	CAACUAGACUGUGAGCUUCUAG	34.61	33.46	33.02	35.31	33.89	33.74	34	34.96
hsa-miR-34a-5p	-1.08011	-1.55743	-2.00086	-1.67287	-3.04735	-2.10652	-2.49124	-1.66923	-1.54613	-2.19744	-0.651309	0.154127	0.32431	UGGCAGUGUCUUAGCUGGUUGU	26.97	25.48	25.05	27.66	25.06	26.33	25.93	26.73
hsa-miR-574-3p	-2.95011	-2.81743	-3.13086	-3.30287	-3.15735	-3.07652	-3.78124	-3.05923	-2.96613	-3.27544	-0.309309	0.154759	0.324511	CACGCUCAUGCACACACCCACA	25.1	24.22	23.92	26.03	24.95	25.36	24.64	25.34
hsa-miR-33b-3p	3.25656	2.52257	2.43248	1.65046	2.58599	1.36015	2.03542	2.77744	2.7372	2.08189	-0.655309	0.157768	0.329682	CAGUGCCUCGGCAGUGCAGCCC	31.65	29.8	29.74	31.3	30.99	30.08	30.81	31.47
hsa-miR-29b-3p	-1.51011	-1.64743	-1.32086	-0.412873	-1.51735	-1.13652	-0.801243	-1.37923	-1.4928	-1.04944	0.443357	0.15909	0.3313	UAGCACCAUUUGAAAUCAGUGUU	26.54	25.39	25.73	28.92	26.59	27.3	27.62	27.02
hsa-miR-1468-5p	5.98656	7.31257	6.92248	5.43046	6.18599	4.64015	6.13542	6.77744	6.74053	5.83389	-0.906643	0.161178	0.3345	CUCCGUUUGCCUGUUUCGCUG	34.38	34.59	34.23	35.08	34.59	33.36	34.91	35.47
hsa-miR-187-5p	8.91989	7.69257	7.77914	9.45713	5.41265	4.93348	5.81876	6.32077	8.13053	6.38856	-1.74198	0.166215	0.343775	GGCUACAACACAGGACCCGGGC	36.97	34.73	34.83	38.79	33.52	33.37	34.24	34.72
hsa-miR-1200	9.97656	8.79257	9.59248	7.06046				8.88744	9.45387	7.97395	-1.47992	0.167483	0.34522	CUCCUGAGCCAUUCUGAGCCUC	38.37	36.07	36.9	36.71	40	40	40	37.58
hsa-miR-885-5p	7.88989	9.62257	7.45914	6.44713	7.12265	6.46348	7.71876	8.43077	8.32387	7.23656	-1.08731	0.171432	0.351364	UCCAUUACACUACCCUGCCUCU	35.94	36.66	34.51	35.78	35.23	34.9	36.14	36.83
hsa-miR-519d-3p		9.41257	8.42914		6.50265		8.03876	8.10077	8.92086	7.54739	-1.37346	0.171623	0.351364	CAAAGUGCCUCCCUUUAGAGUG		36.45	35.48		34.61	40	36.46	36.5
hsa-miR-190b	6.88656	6.68257	6.95248	8.40046	8.02599	7.11015	7.12542	6.76744	6.84053	7.48589	0.645357	0.172566	0.351916	UGAUAUGUUUGAUAUUGGGUU	35.28	33.96	34.26	38.05	36.43	35.83	35.9	35.46
hsa-miR-548c-5p	2.90656	3.11257	3.52248	3.13046	3.88599	3.23015	3.73542	3.95744	3.18053	3.58789	0.407357	0.173054	0.351916	AAAAGUAAUUGCGGUUUUUGCC	31.3	30.39	30.83	32.78	32.29	31.95	32.51	32.65
hsa-miR-410-3p	5.68989	7.39257	6.67914	9.81713	6.46265	8.14348	7.14876	7.80077	6.5872	7.87456	1.28736	0.17384	0.352332	AAUAUAACACAGAUGGCCUGU	33.74	34.43	33.73	39.15	34.57	36.58	35.57	36.2
hsa-miR-339-3p	-0.323444	0.452569	0.582477	-0.15954	-0.154015	-0.179853	-0.464576	0.21744	0.237201	-0.148109	-0.385309	0.177247	0.35804	UGAGCGCCUCGACGACAGAGCCG	28.07	27.73	27.89	29.49	28.25	28.54	28.31	28.91
hsa-miR-1227-3p	2.91656	3.40257	3.37248	3.70046	4.06599	3.40015	3.88542	3.07744	3.23053	3.62589	0.395357	0.180683	0.362928	CGUGCCACCCUUUUCCCCAG	31.31	30.68	30.68	33.35	32.47	32.12	32.66	31.77
hsa-miR-202-5p		7.88257	9.11914		6.63265	8.42348	6.73876	7.51077	8.50086	7.32642	-1.17444	0.182121	0.362928	UUCCUAUGCAUAUACUUCUUUG		34.92	36.17		34.74	36.86	35.16	35.91
hsa-miR-190a-5p	7.51989	5.83257	6.79914		6.52265	8.35348	8.08876	7.81077	6.7172	7.69392	0.976715	0.18218	0.362928	UGAUAUGUUUGAUAUAUUAGGU	35.57	32.87	33.85	40	34.63	36.79	36.51	36.21
hsa-miR-29c-3p	-3.57011	-3.55743	-3.46086	-2.64287	-3.58735	-3.19652	-2.92124	-3.50923	-3.52947	-3.17144	0.358024	0.183081	0.362928	UAGCACCAUUUGAAAUCGGUUA	24.48	23.48	23.59	26.69	24.52	25.24	25.5	24.89
hsa-miR-761	4.40656	5.11257	5.77248	5.71046	9.41599	7.09015		5.27744	5.0972	6.87351	1.77631	0.183236	0.362928	GCAGCAGGGUGAAACUGACACA	32.8	32.39	33.08	35.36	37.82	35.81	40	33.97
hsa-miR-9-5p	3.30989	3.61257	2.79914	4.10713	3.83265	3.13348	4.55876	3.41077	3.24053	3.80856	0.568024	0.183261	0.362928	UCUUUGGUUAUCUAGCUGUAUGA	31.36	30.65	29.85	33.44	31.94	31.57	32.98	31.81
hsa-miR-27a-5p	-1.16344	-1.00743	-1.26752	-1.39954	-0.444015	-0.359853	-1.02458	-0.13256	-1.14613	-0.672109	0.474024	0.185087	0.364352	AGGGCUUAGCUGCUUGUGAGCA	27.23	26.27	26.04	28.25	27.96	28.36	27.75	28.56
hsa-miR-744-5p	0.67989	0.552569	0.429144	0.547127	0.862652	1.03348	0.508757	1.13077	0.553867	0.816558	0.262691	0.185182	0.364352	UGCGGGGCUAGGGCUAACAGCA	28.73	27.59	27.48	29.88	28.97	29.47	28.93	29.53
hsa-miR-548l	3.98656	3.78257	3.76248	4.17046	4.04599	4.22015	5.12542	3.86744	3.84387	4.28589	0.442024	0.185999	0.364774	AAAAGUAUUUGCGGGUUUUGUC	32.38	31.06	31.07	33.82	32.45	32.94	33.9	32.56
hsa-miR-943	7.26656	5.85257	5.55248	6.36046	7.85599	6.44015	7.88542	6.93744	6.22387	7.09589	0.872024	0.187768	0.366274	CUGACUGUUGCCGUCCUCCAG	35.66	33.13	32.86	36.01	36.26	35.16	36.66	35.63
hsa-miR-376a-3p	3.27989	4.63257	5.20914	5.54713	4.26265	4.85348	5.59876	6.67077	4.37387	5.38656	1.01269	0.187972	0.366274	AUCAUAGAGGAAAAUCCACGU	31.33	31.67	32.26	34.88	32.37	33.29	34.02	35.07
hsa-miR-551b-3p	3.86989	3.01257	2.77914	4.60713	3.71265	3.36348	4.53876	3.24077	3.22053	3.89256	0.672024	0.18982	0.366512	GCGACCCAUACUUGGUUUCAG	31.92	30.05	29.83	33.94	31.82	31.8	32.96	31.64
hsa-miR-147a	7.07989	6.07257	6.73914	6.68713	6.40265	5.59348	6.14876	5.81077	6.63053	6.12856	-0.501976	0.190204	0.366512	GUGUGUGGAAAUGCUUCUGC	35.13	33.11	33.79	36.02	34.51	34.03	34.57	34.21
hsa-miR-518f-3p	9.09989	9.60257	7.96914	8.17713	8.65265	8.24348		7.28077	8.89053	8.08851	-0.802026	0.190216	0.366512	GAAAGCGCUUCUCUUUAGAGG	37.15	36.64	35.02	37.51	36.76	36.68		35.68
hsa-miR-376c-3p	2.69989	4.73257	3.99914	3.67713	4.57265	4.76348	4.84876	5.57077	3.81053	4.68656	0.876024	0.190514	0.366512	AACAUAGAGGAAAUUCCACGU	30.75	31.77	31.05	33.01	32.68	33.2	33.27	33.97
hsa-miR-9-3p	6.39989	5.55257	5.45914	5.89713	7.41265	7.19348	8.43876	5.52077	5.80387	6.89256	1.08869	0.191682	0.367594	AUAAAGCUAGAUAACCGAAAGU	34.45	32.59	32.51	35.23	35.52	35.63	36.86	33.92
hsa-miR-361-5p	-4.26011	-4.23743	-3.99086	-3.99287	-3.92735	-4.14652	-4.15124	-3.92923	-4.1628	-4.02944	0.133357	0.196816	0.376247	UUAUCAGAAUCUCCAGGGGUAC	23.79	22.8	23.06	25.34	24.18	24.29	24.27	24.47
hsa-miR-942-5p	0.606556	0.672569	1.67248	1.13046	1.88599	1.40015	1.75542	1.11744	0.983867	1.45789	0.474024	0.198752	0.378	UCUUCUCUGUUUUGGCCAUGUG	29	27.95	28.98	30.78	30.29	30.12	30.53	29.81
hsa-miR-496	9.60656	7.77257	10.1225	6.86046	8.09599				9.1672	7.47822	-1.68898	0.199346	0.378	UGAGUAUUACAUGGCCAAUCUC	38	35.05	37.43	36.51	36.5	40		40
hsa-miR-423-3p	-4.39011	-4.18743	-3.93086	-4.74287	-4.16735	-4.39652	-4.42124	-4.27923	-4.16947	-4.40144	-0.231976	0.200412	0.378	AGCUCGGUCUGAGGCCCCUCAGU	23.66	22.85	23.12	24.59	23.94	24.04	24	24.12
hsa-miR-708-5p	-0.33011	-0.477431	-1.43086	-1.04287	-1.46735	-1.19652	-2.10124	-0.759227	-0.746133	-1.31344	-0.567309	0.200645	0.378	AAGGAGCUUACAAUCUAGCUGGG	27.72	26.56	25.62	28.29	26.64	27.24	26.32	27.64
hsa-miR-147b	4.00989	3.76257	3.55914	3.27713	3.59265	3.35348	3.89876	3.52077	3.7772	3.52856	-0.248643	0.200851	0.378	GUGUGCGGAAAUGCUUCUGCUA	32.06	30.8	30.61	32.61	31.7	31.79	32.32	31.92
hsa-miR-491-5p	-1.10011	-0.687431	-0.860856	-0.522873	-0.927348	-0.496519	-0.151243	-0.849227	-0.882799	-0.589442	0.293357	0.202318	0.379582	AGUGGGGAACCCUUCCAUGAGG	26.95	26.35	26.19	28.81	27.18	27.94	28.27	27.55
hsa-miR-765	4.71989	3.50257	5.01914	4.72713	4.78265	5.90348	5.91876	4.52077	4.41387	5.17056	0.756691	0.203078	0.37983	UGGAGGAGAAGGAAGGUGAUG	32.77	30.54	32.07	34.06	32.89	34.34	34.34	32.92
hsa-miR-668-3p		9.70257	8.88914	7.18713					9.29586	7.18713	-2.10873	0.20525	0.382713	UGUCACUCGGCUCGGCCCACUAC	40	36.74	35.94	36.52	40		40
hsa-miR-380-3p	10.0066	11.5426		8.46046		9.59015			10.7746	9.0253	-1.74926	0.207959	0.386574	UAUGUAAUAUGGUCCACAUCUU	38.4	38.82	40	38.11	40	38.31	40	40
hsa-let-7c-5p	-3.74011	-4.18743	-4.87086	-4.70287	-5.00735	-4.74652	-5.16124	-4.09923	-4.26613	-4.74344	-0.477309	0.211314	0.39161	UGAGGUAGUAGGUUGUAUGGUU	24.31	22.85	22.18	24.63	23.1	23.69	23.26	24.3
hsa-miR-296-3p	8.36656	6.81257	9.31248	7.60046	6.88599	6.31015	7.94542	7.50744	8.16387	7.24989	-0.913976	0.214355	0.396035	GAGGGUUGGGUGGAGGCUCUCC	36.76	34.09	36.62	37.25	35.29	35.03	36.72	36.2
hsa-miR-379-3p	9.06656	8.86257	9.91248		8.80599	8.42015			9.28053	8.61307	-0.667468	0.225859	0.415694	UAUGUAACAUGGUCCACUAACU	37.46	36.14	37.22	40	37.21	37.14	40	40
hsa-miR-411-5p	3.70989	3.63257	2.81914	3.59713	3.55265	6.03348	3.72876	4.46077	3.3872	4.27456	0.887357	0.227098	0.415694	UAGUAGACCGUAUAGCGUACG	31.76	30.67	29.87	32.93	31.66	34.47	32.15	32.86
hsa-miR-548j-5p	2.04656	2.35257	3.45248	3.00046	3.51599	3.02015	3.00542	2.86744	2.6172	3.08189	0.464691	0.227416	0.415694	AAAAGUAAUUGCGGUCUUUGGU	30.44	29.63	30.76	32.65	31.92	31.74	31.78	31.56
hsa-miR-509-3p	5.75989	5.75257	6.54914	6.51713	8.15265	5.54348	6.79876	7.09077	6.02053	6.82056	0.800024	0.22774	0.415694	UGAUUGGUACGUCUGUGGGUAG	33.81	32.79	33.6	35.85	36.26	33.98	35.22	35.49
hsa-miR-2113	5.12656	5.35257	6.63248	4.33046	5.39599	5.89015	4.81542	4.79744	5.70387	5.04589	-0.657976	0.233901	0.425658	AUUUGUGCUUGGCUCUGUCAC	33.52	32.63	33.94	33.98	33.8	34.61	33.59	33.49
hsa-miR-637	8.74989	9.17257	7.47914		8.92265	10.7235		8.99077	8.4672	9.54564	1.07843	0.238246	0.432267	ACUGGGGGCUUUCGGGCUCUGCGU	36.8	36.21	34.53	40	37.03	39.16	40	37.39
hsa-miR-1237-3p	4.30656	4.52257	4.26248	3.95046	5.41599	5.33015	4.88542	4.58744	4.36387	4.83389	0.470024	0.240888	0.435755	UCCUUCUGCUCCGUCCCCCAG	32.7	31.8	31.57	33.6	33.82	34.05	33.66	33.28
hsa-miR-1539	5.76656	7.27257	6.01248	6.89046	10.986			7.01744	6.35053	8.29796	1.94743	0.243006	0.438	UCCUGCGCGUCCCAGAUGCCC	34.16	34.55	33.32	36.54	39.39		40	35.71
hsa-miR-206	10.0299	8.62257	6.06914	8.53713	8.02265	6.47348	4.81876	4.34077	8.24053	6.43856	-1.80198	0.245011	0.438	UGGAAUGUAAGGAAGUGUGUGG	38.08	35.66	33.12	37.87	36.13	34.91	33.24	32.74
hsa-miR-25-3p	-6.36011	-6.31743	-5.74086	-6.03287	-5.45735	-5.97652	-5.56124	-6.15923	-6.13947	-5.83744	0.302024	0.24603	0.438	CAUUGCACUUGUCUCGGUCUGA	21.69	20.72	21.31	23.3	22.65	22.46	22.86	22.24
hsa-miR-135b-5p	-0.92011	-1.65743	-2.99086	-2.38287	-3.31735	-2.29652	-2.68124	-2.01923	-1.85613	-2.53944	-0.683309	0.246263	0.438	UAUGGCUUUUCAUUCCUAUGUGA	27.13	25.38	24.06	26.95	24.79	26.14	25.74	26.38
hsa-miR-664a-3p	-2.89344	-2.54743	-2.14752	-2.28954	-2.03401	-1.95985	-2.24458	0.45744	-2.52947	-1.61411	0.915357	0.246569	0.438	UAUUCAUUUAUCCCCAGCCUACA	25.5	24.73	25.16	27.36	26.37	26.76	26.53	29.15
hsa-miR-203a	-7.33011	-7.96743	-8.56086	-8.29287	-7.98735	-8.75652	-9.07124	-8.07923	-7.9528	-8.43744	-0.484643	0.247834	0.438	GUGAAAUGUUUAGGACCACUAG	20.72	19.07	18.49	21.04	20.12	19.68	19.35	20.32
hsa-miR-518a-3p	7.06989	8.21257	7.45914	8.28713	7.18265	7.69348	10.0288	9.71077	7.58053	8.58056	1.00002	0.248111	0.438	GAAAGCGCUUCCCUUUGCUGGA	35.12	35.25	34.51	37.62	35.29	36.13	38.45	38.11
hsa-miR-24-3p	-8.72011	-8.51743	-8.79086	-8.78287	-9.01735	-8.65652	-9.05124	-8.67923	-8.67613	-8.83744	-0.161309	0.248313	0.438	UGGCUCAGUUCAGCAGGAACAG	19.33	18.52	18.26	20.55	19.09	19.78	19.37	19.72
hsa-miR-431-5p	3.30989	3.54257	4.19914	4.73713	3.57265	6.18348	4.04876	3.98077	3.68387	4.50456	0.820691	0.248893	0.438	UGUCUUGCAGGCCGUCAUGCA	31.36	30.58	31.25	34.07	31.68	34.62	32.47	32.38
hsa-miR-629-5p	-0.58011	-0.407431	0.269144	-0.202873	0.452652	0.463481	1.35876	-0.389227	-0.239466	0.336558	0.576024	0.249356	0.438	UGGGUUUACGUUGGGAGAACU	27.47	26.63	27.32	29.13	28.56	28.9	29.78	28.01
hsa-miR-224-5p	0.92989	1.10257	0.929144	0.777127	-0.147348	0.583481	-0.421243	1.38077	0.987201	0.434558	-0.552643	0.250672	0.438647	CAAGUCACUAGUGGUUCCGUU	28.98	28.14	27.98	30.11	27.96	29.02	28	29.78
hsa-miR-551a	-1.55344	-0.957431	-0.347523	-0.85954	-0.274015	-0.719853	0.00542357	-0.77256	-0.952799	-0.524109	0.428691	0.251248	0.438647	GCGACCCACUCUUGGUUUCCA	26.84	26.32	26.96	28.79	28.13	28	28.78	27.92
hsa-miR-148b-3p	-3.48011	-3.51743	-3.23086	-2.97287	-3.31735	-3.29652	-2.87124	-3.50923	-3.40947	-3.19344	0.216024	0.251897	0.438647	UCAGUGCAUCACAGAACUUUGU	24.57	23.52	23.82	26.36	24.79	25.14	25.55	24.89
hsa-miR-135a-5p	2.29989	1.53257	0.219144	0.817127	-0.157348	1.00348	0.408757	1.21077	1.35053	0.656558	-0.693976	0.253143	0.439555	UAUGGCUUUUUAUUCCUAUGUGA	30.35	28.57	27.27	30.15	27.95	29.44	28.83	29.61
hsa-miR-625-3p	3.65989	2.06257	3.38914	3.81713	3.69265	4.02348	3.11876	3.23077	3.0372	3.57656	0.539357	0.254493	0.440637	GACUAUAGAACUUUCCCCCUCA	31.71	29.1	30.44	33.15	31.8	32.46	31.54	31.63
hsa-miR-944	3.82656	4.25257	3.16248	2.90046	3.51599	3.58015	3.43542	3.51744	3.7472	3.38989	-0.357309	0.256533	0.442904	AAAUUAUUGUACAUCGGAUGAG	32.22	31.53	30.47	32.55	31.92	32.3	32.21	32.21
hsa-miR-1253	9.42656		8.06248		10.056	9.66015			8.74452	9.85807	1.11355	0.257418	0.443168	AGAGAAGAAGAUCAGCCUGCA	37.82	40	35.37	40	38.46	38.38	40
hsa-miR-345-5p	-2.96011	-2.70743	-1.99086	-2.32287	-2.10735	-2.41652	-1.97124	-2.42923	-2.5528	-2.24944	0.303357	0.259835	0.446063	GCUGACUCCUAGUCCAGGGCUC	25.09	24.33	25.06	27.01	26	26.02	26.45	25.97
hsa-miR-598-3p	1.72989	1.13257	0.819144	0.557127	0.932652	0.493481	1.44876	0.850773	1.2272	0.856558	-0.370643	0.26149	0.447636	UACGUCAUCGUUGUCAUCGUCA	29.78	28.17	27.87	29.89	29.04	28.93	29.87	29.25
hsa-miR-26b-3p	-0.433444	0.292569	0.342477	0.0304604	0.545985	0.230147	0.705424	0.29744	0.0672007	0.361891	0.294691	0.26957	0.458793	CCUGUUCUCCAUUACUUGGCUC	27.96	27.57	27.65	29.68	28.95	28.95	29.48	28.99
hsa-miR-432-5p	5.97989	7.82257	7.80914	8.52713	7.36265		8.48876		7.20387	8.12618	0.922311	0.270212	0.458793	UCUUGGAGUAGGUCAUUGGGUGG	34.03	34.86	34.86	37.86	35.47	40	36.91	40
hsa-miR-217	6.65989	6.29257	6.47914	6.13713	8.06265		6.93876	7.13077	6.4772	7.06733	0.590127	0.270279	0.458793	UACUGCAUCAGGAACUGAUUGGA	34.71	33.33	33.53	35.47	36.17		35.36	35.53
hsa-miR-212-3p	2.63989	2.53257	2.44914	2.31713	2.70265	1.94348	2.31876	2.41077	2.54053	2.33856	-0.201976	0.271469	0.459525	UAACAGUCUCCAGUCACGGCC	30.69	29.57	29.5	31.65	30.81	30.38	30.74	30.81
hsa-miR-365b-5p	7.15656	8.80257	7.65248	8.78046	8.11599	5.28015	5.13542	5.32744	7.87053	6.52789	-1.34264	0.273448	0.461587	AGGGACUUUCAGGGGCAGCUGU	35.55	36.08	34.96	38.43	36.52	34	33.91	34.02
hsa-miR-486-5p	1.78989	0.152569	2.21914	2.62713	1.99265	2.14348	1.07876	2.66077	1.3872	2.10056	0.713357	0.278164	0.468242	UCCUGUACUGAGCUGCCCCGAG	29.84	27.19	29.27	31.96	30.1	30.58	29.5	31.06
hsa-let-7a-5p	-6.79011	-7.34743	-7.74086	-7.48287	-8.05735	-7.68652	-7.97124	-7.08923	-7.2928	-7.65744	-0.364643	0.281589	0.470986	UGAGGUAGUAGGUUGUAUAGUU	21.26	19.69	19.31	21.85	20.05	20.75	20.45	21.31
hsa-miR-572	7.23989	6.01257	6.10914	7.57713	6.25265	7.49348	6.73876	6.80077	6.45387	6.97256	0.518691	0.282358	0.470986	GUCCGCUCGGCGGUGGCCCA	35.29	33.05	33.16	36.91	34.36	35.93	35.16	35.2
hsa-miR-1914-5p	6.55656	6.25257	6.83248	5.64046	6.85599	5.62015	6.42542	6.20744	6.5472	6.14989	-0.397309	0.2845	0.470986	CCCUGUGCCCGGCCCACUUCUG	34.95	33.53	34.14	35.29	35.26	34.34	35.2	34.9
hsa-miR-505-5p	1.83656	2.26257	3.20248	3.13046	3.06599	2.77015	2.84542	2.37744	2.43387	2.83789	0.404024	0.28468	0.470986	GGGAGCCAGGAAGUAUUGAUGU	30.23	29.54	30.51	32.78	31.47	31.49	31.62	31.07
hsa-miR-486-3p	5.70656	5.97257	6.92248	5.97046	6.48599	5.44015	5.10542	5.55744	6.20053	5.71189	-0.488643	0.28486	0.470986	CGGGGCAGCUCAGUACAGGAU	34.1	33.25	34.23	35.62	34.89	34.16	33.88	34.25
hsa-miR-363-3p	1.00989	1.01257	1.44914	1.14713	1.17265	0.593481	1.06876	0.610773	1.1572	0.918558	-0.238643	0.286176	0.470986	AAUUGCACGGUAUCCAUCUGUA	29.06	28.05	28.5	30.48	29.28	29.03	29.49	29.01
hsa-miR-130a-3p	1.99989	1.96257	2.10914	2.29713	1.87265	2.12348	2.14876	2.40077	2.02387	2.16856	0.144691	0.286355	0.470986	CAGUGCAAUGUUAAAAGGGCAU	30.05	29	29.16	31.63	29.98	30.56	30.57	30.8
hsa-miR-138-2-3p	9.43656	9.73257	7.89248		11.006	9.74015		9.19744	9.02053	9.98119	0.960657	0.286948	0.470986	GCUAUUUCACGACACCAGGGUU	37.83	37.01	35.2	40	39.41	38.46	40	37.89
hsa-miR-519e-3p		11.1726	11.9625		10.156				11.5675	10.156	-1.41154	0.287294	0.470986	AAGUGCCUCCUUUUAGAGUGUU	40	38.45	39.27		38.56			40
hsa-miR-181a-5p	-5.05011	-5.12743	-4.92086	-5.31287	-5.10735	-5.50652	-4.79124	-5.65923	-5.0328	-5.27544	-0.242643	0.287592	0.470986	AACAUUCAACGCUGUCGGUGAGU	23	21.91	22.13	24.02	23	22.93	23.63	22.74
hsa-miR-27b-3p	-6.13011	-6.43743	-7.36086	-6.81287	-7.04735	-7.05652	-7.39124	-6.71923	-6.6428	-7.00544	-0.362643	0.28879	0.470986	UUCACAGUGGCUAAGUUCUGC	21.92	20.6	19.69	22.52	21.06	21.38	21.03	21.68
hsa-miR-33b-5p	7.30989	6.78257	7.82914	8.98713	6.70265	8.79348	8.33876	7.34077	7.3072	8.03256	0.725357	0.28912	0.470986	GUGCAUUGCUGUUGCAUUGC	35.36	33.82	34.88	38.32	34.81	37.23	36.76	35.74
hsa-miR-518e-3p		10.6826				9.88348	8.34876	9.71077	10.6826	9.31434	-1.36823	0.294072	0.477769	AAAGCGCUUCCCUUCAGAGUG	40	37.72	40		40	38.32	36.77	38.11
hsa-miR-663b	0.666556	1.34257	1.40248	-0.17954	0.915985	1.19015	1.04542	0.61744	1.1372	0.717891	-0.419309	0.297319	0.481752	GGUGGCCCGGCCGUGCCUGAGG	29.06	28.62	28.71	29.47	29.32	29.91	29.82	29.31
hsa-miR-1248	0.496556	0.622569	2.23248	1.34046	1.94599	1.53015	1.42542	1.81744	1.1172	1.61189	0.494691	0.300247	0.485199	ACCUUCUUGUAUAAGCACUGUGCUAAA	28.89	27.9	29.54	30.99	30.35	30.25	30.2	30.51
hsa-miR-885-3p	3.57656	5.49257	5.35248	7.92046	4.15599	7.71015	7.40542	3.99744	4.8072	6.23789	1.43069	0.301169	0.485395	AGGCAGCGGGGUGUAGUGGAUA	31.97	32.77	32.66	37.57	32.56	36.43	36.18	32.69
hsa-miR-122-5p	4.62989	8.64257	5.25914	5.17713	5.38265	5.54348	4.19876	5.16077	6.1772	5.09256	-1.08464	0.302638	0.486468	UGGAGUGUGACAAUGGUGUUUG	32.68	35.68	32.31	34.51	33.49	33.98	32.62	33.56
hsa-miR-892a	8.64656	10.4826	10.5225	8.49046				9.20744	9.88387	8.84895	-1.03492	0.306796	0.490594	CACUGUGUCCUUUCUGCGUAG	37.04	37.76	37.83	38.14	40	40	40	37.9
hsa-miR-34b-5p	5.06656	4.49257	4.15248	4.14046	4.52599	4.56015	3.54542	4.32744	4.57053	4.21989	-0.350643	0.306824	0.490594	UAGGCAGUGUCAUUAGCUGAUUG	33.46	31.77	31.46	33.79	32.93	33.28	32.32	33.02
hsa-miR-149-3p	3.59656	4.04257	4.22248	3.46046	3.37599	3.59015	4.21542	3.78744	3.95387	3.68589	-0.267976	0.30907	0.492885	AGGGAGGGACGGGGGCUGUGC	31.99	31.32	31.53	33.11	31.78	32.31	32.99	32.48
hsa-miR-507	8.67656		9.83248		11.146				9.25452	11.146	1.89147	0.309888	0.492893	UUUUGCACCUUUUGGAGUGAA	37.07	40	37.14		39.55		40
hsa-miR-93-3p	-2.76344	-2.29743	-1.65752	-1.91954	-1.50401	-1.94985	-1.77458	-2.38256	-2.23947	-1.90611	0.333357	0.311656	0.49356	ACUGCUGAGCUAGCACUUCCCG	25.63	24.98	25.65	27.73	26.9	26.77	27	26.31
hsa-miR-514a-3p			9.48914			7.08348	8.21876		9.48914	7.65112	-1.83802	0.312698	0.49356	AUUGACACUUCUGUGAGUAGA	40	40	36.54		40	35.52	36.64	40
hsa-miR-758-3p	6.59656	5.52257	4.78248	5.49046	5.85599	5.80015	7.74542	7.11744	5.63387	6.40189	0.768024	0.312999	0.49356	UUUGUGACCUGGUCCACUAACC	34.99	32.8	32.09	35.14	34.26	34.52	36.52	35.81
hsa-miR-323a-3p	5.17989	6.40257	6.86914	5.72713	6.71265	7.40348	6.45876	9.07077	6.15053	7.07456	0.924024	0.313565	0.49356	CACAUUACACGGUCGACCUCU	33.23	33.44	33.92	35.06	34.82	35.84	34.88	37.47
hsa-miR-181c-3p	0.546556	0.982569	0.962477	1.40046	0.715985	0.830147	1.05542	1.22744	0.830534	1.04589	0.215357	0.315598	0.495473	AACCAUCGACCGUUGAGUGGAC	28.94	28.26	28.27	31.05	29.12	29.55	29.83	29.92
hsa-miR-133a-3p	7.00989	5.84257	1.46914	5.16713	4.38265	3.91348	0.258757	-0.729227	4.77387	2.59856	-2.17531	0.319095	0.499668	UUUGGUCCCCUUCAACCAGCUG	35.06	32.88	28.52	34.5	32.49	32.35	28.68	27.67
hsa-let-7d-3p	-3.79011	-3.52743	-3.27086	-3.78287	-3.06735	-2.97652	-3.50124	-3.03923	-3.52947	-3.27344	0.256024	0.321459	0.502072	CUAUACGACCUGCUGCCUUUCU	24.26	23.51	23.78	25.55	25.04	25.46	24.92	25.36
hsa-miR-105-5p	5.49989	6.48257	7.17914	6.05713	8.00265			7.74077	6.3872	7.26685	0.87965	0.322641	0.502623	UCAAAUGCUCAGACUCCUGUGGU	33.55	33.52	34.23	35.39	36.11	40	40	36.14
hsa-miR-26a-2-3p	3.62989	4.19257	3.75914	4.34713	4.20265	4.05348	4.03876	3.69077	3.86053	4.06656	0.206024	0.323644	0.502894	CCUAUUCUUGAUUACUUGUUUC	31.68	31.23	30.81	33.68	32.31	32.49	32.46	32.09
hsa-miR-34a-3p	1.14656	0.792569	0.292477	0.68046	-0.384015	0.630147	0.445424	0.62744	0.743867	0.399891	-0.343976	0.32686	0.505547	CAAUCAGCAAGUAUACUGCCCU	29.54	28.07	27.6	30.33	28.02	29.35	29.22	29.32
hsa-miR-369-3p	7.75656	7.82257	10.4125					6.41744	8.66387	6.41744	-2.24643	0.327688	0.505547	AAUAAUACAUGGUUGAUCUUU	36.15	35.1	37.72		40			35.11
hsa-miR-136-3p	4.54656	6.83257	5.71248	6.15046	5.94599	6.04015	6.14542	7.40744	5.6972	6.33789	0.640691	0.327855	0.505547	CAUCAUCGUCUCAAAUGAGUCU	32.94	34.11	33.02	35.8	34.35	34.76	34.92	36.1
hsa-miR-27a-3p	-5.22011	-5.37743	-6.00086	-5.33287	-5.34735	-5.32652	-5.38124	-5.34923	-5.5328	-5.34744	0.185357	0.329152	0.506259	UUCACAGUGGCUAAGUUCCGC	22.83	21.66	21.05	24	22.76	23.11	23.04	23.05
hsa-miR-548a-3p	6.63656	6.86257	6.73248	6.60046	7.77599	8.53015		6.53744	6.74387	7.36101	0.617141	0.331228	0.508162	CAAAACUGGCAAUUACUUUUGC	35.03	34.14	34.04	36.25	36.18	37.25	40	35.23
hsa-miR-564		9.35257	10.9725		7.72599				10.1625	7.72599	-2.43654	0.332578	0.508454	AGGCACGGUGUCAGCAGGC	40	36.63	38.28	40	36.13		40	40
hsa-miR-149-5p	-1.26011	-1.15743	-1.74086	-2.10287	-1.07735	-1.95652	-2.74124	-1.26923	-1.38613	-1.82944	-0.443309	0.333096	0.508454	UCUGGCUCCGUGUCUUCACUCCC	26.79	25.88	25.31	27.23	27.03	26.48	25.68	27.13
hsa-miR-938		7.35257	10.2725				6.90542	7.04744	8.81252	6.97643	-1.83609	0.33591	0.511461	UGCCCUUAAAGGUGAACCCAGU		34.63	37.58		40		35.68	35.74
hsa-miR-337-5p	9.52989	9.90257	9.99914		9.68265		9.48876		9.81053	9.5857	-0.22483	0.339352	0.515406	GAACGGCUUCAUACAGGAGUU	37.58	36.94	37.05		37.79	40	37.91
hsa-miR-770-5p	6.52656	7.02257	6.53248	9.68046	6.95599		8.28542	5.93744	6.69387	7.71483	1.02096	0.341321	0.517101	UCCAGUACCACGUGUCAGGGCCA	34.92	34.3	33.84	39.33	35.36	40	37.06	34.63
hsa-miR-935	7.83656	7.38257	9.98248			10.4701		8.95744	8.40053	9.71379	1.31326	0.346413	0.523506	CCAGUUACCGCUUCCGCUACCGC	36.23	34.66	37.29	40	40	39.19	40	37.65
hsa-miR-29c-5p	1.74656	1.78257	1.92248	2.03046	1.82599	1.87015	1.94542	1.77744	1.8172	1.88989	0.0726906	0.34747	0.523799	UGACCGAUUUCUCCUGGUGUUC	30.14	29.06	29.23	31.68	30.23	30.59	30.72	30.47
hsa-miR-539-5p	6.92989	7.19257	8.46914	5.70713	7.05265	7.51348	6.58876	7.77077	7.53053	6.92656	-0.603976	0.351875	0.529123	GGAGAAAUUAUCCUUGGUGUGU	34.98	34.23	35.52	35.04	35.16	35.95	35.01	36.17
hsa-miR-1207-5p	1.96656	2.54257	3.00248	2.24046	2.15599	2.09015	2.55542	2.25744	2.50387	2.25989	-0.243976	0.354747	0.532121	UGGCAGGGAGGCUGGGAGGGG	30.36	29.82	30.31	31.89	30.56	30.81	31.33	30.95
hsa-miR-302a-3p	8.75989	6.55257	8.75914	9.58713	8.81265	7.59348		9.41077	8.02387	8.85101	0.827141	0.356404	0.533285	UAAGUGCUUCCAUGUUUUGGUGA	36.81	33.59	35.81	38.92	36.92	36.03	40	37.81
hsa-miR-577			8.37248		9.34599		10.4654		8.37248	9.9057	1.53323	0.358947	0.535768	UAGAUAAAAUAUUGGUACCUG	40	40	35.68		37.75	40	39.24
hsa-miR-346	8.03989	7.63257	7.03914	7.13713	9.78265	7.43348	7.75876	9.43077	7.57053	8.30856	0.738024	0.364892	0.543303	UGUCUGCCCGCAUGCCUGCCUCU	36.09	34.67	34.09	36.47	37.89	35.87	36.18	37.83
hsa-miR-204-5p		7.01257			10.6327	7.48348	8.38876	8.06077	7.01257	8.64142	1.62885	0.36837	0.547137	UUCCCUUUGUCAUCCUAUGCCU		34.05	40	40	38.74	35.92	36.81	36.46
hsa-miR-183-3p	5.27656	5.47257	4.98248	4.23046	4.47599	5.00015	3.51542	6.13744	5.24387	4.67189	-0.571976	0.371564	0.550532	GUGAAUUACCGAAGGGCCAUAA	33.67	32.75	32.29	33.88	32.88	33.72	32.29	34.83
hsa-miR-224-3p	-0.0734438	-0.277431	-0.837523	-0.10954	-1.61401	-0.609853	-1.28458	-0.35256	-0.396133	-0.794109	-0.397976	0.37297	0.551269	AAAAUGGUGCCCUAGUGACUACA	28.32	27	26.47	29.54	26.79	28.11	27.49	28.34
hsa-miR-524-5p	10.2099	8.81257	9.36914		10.2527			9.80077	9.46387	10.0267	0.562845	0.38199	0.563225	CUACAAAGGGAAGCACUUUCUC	38.26	35.85	36.42		38.36	40	40	38.2
hsa-miR-518d-5p	8.69656	11.1226	9.80248	8.32046					9.87387	8.32046	-1.55341	0.383402	0.563935	CUCUAGAGGGAAGCACUUUCUG	37.09	38.4	37.11	37.97	40	40		40
hsa-miR-21-5p	-9.02011	-9.24743	-10.1709	-9.25287	-10.1173	-9.65652	-10.1112	-9.78923	-9.47947	-9.78544	-0.305976	0.395727	0.580655	UAGCUUAUCAGACUGAUGUUGA	19.03	17.79	16.88	20.08	17.99	18.78	18.31	18.61
hsa-miR-376a-5p	5.67656	6.63257	6.53248			6.34015	7.22542		6.28053	6.78279	0.502251	0.399023	0.584077	GUAGAUUCUCCUUCUAUGAGUA	34.07	33.91	33.84		40	35.06	36
hsa-miR-1224-3p	6.86656	6.66257	7.03248	7.18046	6.12599	5.82015	6.42542	7.08744	6.85387	6.52789	-0.325976	0.403497	0.58702	CCCCACCUCCUCUCUCCUCAG	35.26	33.94	34.34	36.83	34.53	34.54	35.2	35.78
hsa-miR-580-3p	8.33656	8.35257	8.79248			8.18015			8.49387	8.18015	-0.31372	0.403844	0.58702	UUGAGAAUGAUGAAUCAUUAGG	36.73	35.63	36.1	40	40	36.9	40	40
hsa-miR-760	6.49989	3.87257	5.16914	5.13713	2.76265	4.78348	5.10876	4.49077	5.18053	4.45656	-0.723976	0.403939	0.58702	CGGCUCUGGGUCUGUGGGGA	34.55	30.91	32.22	34.47	30.87	33.22	33.53	32.89
hsa-miR-489-3p	7.12656	7.28257	5.45248	8.10046	5.28599	5.92015	4.58542	5.09744	6.62053	5.79789	-0.822643	0.407425	0.590669	GUGACAUCACAUAUACGGCAGC	35.52	34.56	32.76	37.75	33.69	34.64	33.36	33.79
mmu-miR-378a-3p	-3.25011	-3.32743	-3.47086	-3.98287	-3.08735	-3.32652	-3.72124	-3.56923	-3.34947	-3.53744	-0.187976	0.409271	0.591275	ACUGGACUUGGAGUCAGAAGG	24.8	23.71	23.58	25.35	25.02	25.11	24.7	24.83
hsa-miR-373-3p	7.53989	8.40257	9.98914	8.68713	10.1427		9.45876	8.86077	8.64387	9.28733	0.64346	0.409795	0.591275	GAAGUGCUUCGAUUUUGGGGUGU	35.59	35.44	37.04	38.02	38.25	40	37.88	37.26
hsa-miR-216a-5p	6.56989	7.09257	10.1391	8.83713	8.01265			10.6508	7.93387	9.16685	1.23298	0.415445	0.598003	UAAUCUCAGCUGGCAACUGUGA	34.62	34.13	37.19	38.17	36.12	40	40	39.05
hsa-miR-196b-3p	6.85656	7.96257	6.46248		6.66599	7.10015	5.60542	7.03744	7.09387	6.60225	-0.491618	0.416651	0.598319	UCGACAGCACGACACUGCCUUC	35.25	35.24	33.77		35.07	35.82	34.38	35.73
hsa-miR-541-5p	10.6066		9.19248		9.61599			8.07744	9.89952	8.84671	-1.0528	0.419726	0.60131	AAAGGAUUCUGCUGUCGGUCCCACU	39	40	36.5	40	38.02	40	40	36.77
hsa-miR-610	8.74656	8.08257	7.39248	8.18046	8.28599		6.58542	7.20744	8.07387	7.56483	-0.50904	0.421755	0.602278	UGAGCUAAAUGUGUGCUGGGA	37.14	35.36	34.7	37.83	36.69		35.36	35.9
hsa-miR-569		10.3026			9.72599			8.77744	10.3026	9.25171	-1.05086	0.42239	0.602278	AGUUAAUGAAUCCUGGAAAGU	40	37.58	40		38.13		40	37.47
hsa-miR-492	7.82989	8.56257	6.26914	6.73713	6.78265	6.61348	6.62876	8.24077	7.55387	7.00056	-0.553309	0.424241	0.603498	AGGACCUGCGGGACAAGAUUCUU	35.88	35.6	33.32	36.07	34.89	35.05	35.05	36.64
hsa-miR-30b-5p	-4.93011	-5.19743	-5.49086	-4.68287	-5.48735	-4.47652	-5.50124	-4.41923	-5.20613	-4.91344	0.292691	0.425726	0.604192	UGUAAACAUCCUACACUCAGCU	23.12	21.84	21.56	24.65	22.62	23.96	22.92	23.98
hsa-miR-29a-3p	-4.89011	-4.45743	-4.72086	-4.22287	-4.88735	-4.54652	-4.39124	-4.64923	-4.68947	-4.53944	0.150024	0.427901	0.60507	UAGCACCAUCUGAAAUCGGUUA	23.16	22.58	22.33	25.11	23.22	23.89	24.03	23.75
hsa-miR-493-3p	5.07989	5.32257	5.60914	5.66713	6.06265	7.57348	5.97876	4.35077	5.3372	5.92656	0.589357	0.428577	0.60507	UGAAGGUCUACUGUGUGCCAGG	33.13	32.36	32.66	35	34.17	36.01	34.4	32.75
hsa-miR-30d-5p	-4.49011	-4.34743	-4.53086	-4.11287	-4.39735	-4.21652	-4.62124	-4.40923	-4.45613	-4.35144	0.104691	0.429532	0.60507	UGUAAACAUCCCCGACUGGAAG	23.56	22.69	22.52	25.22	23.71	24.22	23.8	23.99
hsa-miR-198	10.3699	10.7626	9.71914			7.59348	10.3688	10.3408	10.2839	9.43434	-0.84953	0.430339	0.60507	GGUCCAGAGGGGAGAUAGGUUC	38.42	37.8	36.77	40	40	36.03	38.79	38.74
hsa-miR-493-5p	4.43656	6.14257	6.67248	5.61046	5.82599	7.00015	7.02542		5.75053	6.3655	0.61497	0.431374	0.605122	UUGUACAUGGUAGGCUUUCAUU	32.83	33.42	33.98	35.26	34.23	35.72	35.8	40
hsa-miR-329-3p	5.90989	7.97257	8.07914		8.43265	9.37348	7.88876	6.64077	7.32053	8.08392	0.763382	0.43358	0.60573	AACACACCUGGUUAACCUCUUU	33.96	35.01	35.13	40	36.54	37.81	36.31	35.04
hsa-miR-100-3p	10.8866			7.76046			9.75542		10.8866	8.75794	-2.12861	0.43405	0.60573	CAAGCUUGUAUCUAUAGGUAUG	39.28		40	37.41			38.53	40
hsa-miR-30c-1-3p	6.99656	6.90257	7.83248	6.08046	6.59599	6.73015	7.83542	7.11744	7.24387	6.87189	-0.371976	0.435969	0.60573	CUGGGAGAGGGUUGUUUACUCC	35.39	34.18	35.14	35.73	35	35.45	36.61	35.81
hsa-miR-548i	9.09656	9.51257	8.13248		9.88599	8.29015	9.29542	10.2474	8.91387	9.42975	0.515882	0.436742	0.60573	AAAAGUAAUUGCGGAUUUUGCC	37.49	36.79	35.44	40	38.29	37.01	38.07	38.94
hsa-miR-654-5p	6.54989	8.74257	8.18914		7.44265	7.07348	7.23876		7.8272	7.25163	-0.575571	0.436806	0.60573	UGGUGGGCCGCAGAACAUGUGC	34.6	35.78	35.24	40	35.55	35.51	35.66	40
hsa-miR-504-5p	4.19656	4.48257	4.66248	4.70046	3.22599	6.08015	5.53542	5.46744	4.4472	5.00189	0.554691	0.438074	0.605885	AGACCCUGGUCUGCACUCUAUC	32.59	31.76	31.97	34.35	31.63	34.8	34.31	34.16
hsa-miR-133b	4.18989	4.01257	-0.710856	3.96713	2.24265	2.03348	-1.62124	-2.49923	2.4972	0.824558	-1.67264	0.438986	0.605885	UUUGGUCCCCUUCAACCAGCUA	32.24	31.05	26.34	33.3	30.35	30.47	26.8	25.9
hsa-miR-300	3.89656	4.88257	5.62248	4.43046	5.48599	6.80015	4.88542	5.08744	4.80053	5.33789	0.537357	0.439916	0.605885	UAUACAAGGGCAGACUCUCUCU	32.29	32.16	32.93	34.08	33.89	35.52	33.66	33.78
hsa-miR-369-5p	8.59989	7.79257	7.77914	5.79713	6.68265	7.55348	7.48876	9.41077	8.0572	7.38656	-0.670643	0.44569	0.612445	AGAUCGACCGUGUUAUAUUCGC	36.65	34.83	34.83	35.13	34.79	35.99	35.91	37.81
hsa-miR-889-3p	7.69656	8.82257	8.59248	6.17046	7.61599	9.03015	8.07542	8.21744	8.37053	7.82189	-0.548643	0.448729	0.615225	UUAAUAUCGGACAACCAUUGU	36.09	36.1	35.9	35.82	36.02	37.75	36.85	36.91
hsa-miR-548a-5p	7.61656	9.63257	8.32248	9.59046			9.05542	8.57744	8.52387	9.07444	0.550574	0.450529	0.616299	AAAAGUAAUUGCGAGUUUUACC	36.01	36.91	35.63	39.24	40	40	37.83	37.27
hsa-miR-769-5p	-1.07344	0.0525691	-0.437523	-0.11954	-0.114015	-0.459853	0.135424	-0.66256	-0.486133	-0.244109	0.242024	0.455454	0.621633	UGAGACCUCUGGGUUCUGAGCU	27.32	27.33	26.87	29.53	28.29	28.26	28.91	28.03
hsa-miR-639	9.54656	6.75257	7.42248	6.20046	7.80599	7.62015	7.88542	7.06744	7.9072	7.31589	-0.591309	0.456727	0.62197	AUCGCUGCGGUUGCGAGCGCUGU	37.94	34.03	34.73	35.85	36.21	36.34	36.66	35.76
hsa-miR-218-5p	2.74989	2.56257	2.11914	2.59713	2.49265	2.07348	3.31876	3.28077	2.4772	2.75256	0.275357	0.458903	0.622145	UUGUGCUUGAUCUAACCAUGU	30.8	29.6	29.17	31.93	30.6	30.51	31.74	31.68
hsa-miR-487b-3p	6.71989	8.56257	7.31914	5.85713	5.79265	8.45348	7.13876	7.36077	7.53387	6.92056	-0.613309	0.458994	0.622145	AAUCGUACAGGGUCAUCCACUU	34.77	35.6	34.37	35.19	33.9	36.89	35.56	35.76
hsa-miR-661	4.71656	3.89257	3.13248	4.38046	3.38599	6.51015	4.12542	4.22744	3.91387	4.52589	0.612024	0.459935	0.622145	UGCCUGGGUCUCUGGCCUGCGCGU	33.11	31.17	30.44	34.03	31.79	35.23	32.9	32.92
hsa-miR-597-5p		10.6726	9.89914					9.53077	10.2859	9.53077	-0.755083	0.461945	0.622985	UGUGUCACUCGAUGACCACUGU		37.71	36.95		40			37.93
hsa-miR-520g-3p	8.28656	7.99257	5.94248		8.73599				7.4072	8.73599	1.32878	0.462612	0.622985	ACAAAGUGCUUCCCUUUAGAGUGU	36.68	35.27	33.25		37.14		40
hsa-miR-195-5p	0.69989	0.892569	-0.910856	-0.302873	-0.957348	-0.286519	0.128757	0.530773	0.227201	-0.177442	-0.404643	0.476273	0.639959	UAGCAGCACAGAAAUAUUGGC	28.75	27.93	26.14	29.03	27.15	28.15	28.55	28.93
hsa-miR-596	4.94989	4.82257	5.54914	5.34713	4.61265	7.43348	5.87876	4.86077	5.1072	5.62656	0.519357	0.478777	0.6419	AAGCCUGCCCGGCUCCUCGGG	33	31.86	32.6	34.68	32.72	35.87	34.3	33.26
hsa-miR-615-5p		9.77257	9.00248		9.19599		10.8254	9.77744	9.38752	9.93295	0.545427	0.480634	0.642967	GGGGGUCCCCGGUGCUCGGAUC	40	37.05	36.31	40	37.6	40	39.6	38.47
hsa-miR-505-3p	-2.51011	-2.36743	-1.39086	-2.24287	-1.26735	-1.93652	-1.49124	-2.15923	-2.08947	-1.81944	0.270024	0.482333	0.64381	CGUCAACACUUGCUGGUUUCCU	25.54	24.67	25.66	27.09	26.84	26.5	26.93	26.24
hsa-miR-409-3p	2.46989	4.11257	4.47914	2.81713	4.11265	4.19348	4.58876	5.41077	3.6872	4.22456	0.537357	0.483389	0.64381	GAAUGUUGCUCGGUGAACCCCU	30.52	31.15	31.53	32.15	32.22	32.63	33.01	33.81
hsa-miR-555		11.1926	12.1725					10.7974	11.6825	10.7974	-0.885083	0.486615	0.64562	AGGGUAAGCUGAACCUCUGAU	40	38.47	39.48			40	40	39.49
hsa-miR-138-1-3p	6.36656	7.22257	4.27248	6.46046	5.33599	4.51015	4.59542	5.86744	5.95387	5.35389	-0.599976	0.486878	0.64562	GCUACUUCACAACACCAGGGCC	34.76	34.5	31.58	36.11	33.74	33.23	33.37	34.56
hsa-miR-936	7.87656	6.79257	7.30248	6.37046	7.62599	7.21015	8.83542	9.39744	7.32387	7.88789	0.564024	0.489129	0.646426	ACAGUAGAGGGAGGAAUCGCAG	36.27	34.07	34.61	36.02	36.03	35.93	37.61	38.09
hsa-let-7a-3p	6.20656	5.93257	6.75248	6.80046	6.37599	6.35015	5.91542	7.51744	6.2972	6.59189	0.294691	0.490379	0.646426	CUAUACAAUCUACUGUCUUUC	34.6	33.21	34.06	36.45	34.78	35.07	34.69	36.21
hsa-miR-7-2-3p	6.89656	6.54257	9.62248	6.53046		6.99015		7.27744	7.6872	6.93268	-0.754518	0.491322	0.646426	CAACAAAUCCCAGUCUACCUAA	35.29	33.82	36.93	36.18	40	35.71	40	35.97
hsa-miR-302c-5p	7.93989	8.67257	8.89914		6.63265			8.92077	8.50387	7.77671	-0.727155	0.491753	0.646426	UUUAACAUGGGGGUACCUGCUG	35.99	35.71	35.95		34.74	40	40	37.32
hsa-miR-550a-5p	5.14989	5.09257	4.90914	5.01713	6.46265	6.02348	5.03876	4.48077	5.05053	5.40456	0.354024	0.494895	0.647859	AGUGCCUGAGGGAGUAAGAGCCC	33.2	32.13	31.96	34.35	34.57	34.46	33.46	32.88
hsa-miR-324-5p	-1.46011	-1.45743	-1.17086	-1.44287	-1.38735	-1.59652	-1.24124	-1.53923	-1.3628	-1.44144	-0.0786427	0.494981	0.647859	CGCAUCCCCUAGGGCAUUGGUGU	26.59	25.58	25.88	27.89	26.72	26.84	27.18	26.86
hsa-miR-26a-1-3p	2.60656	3.73257	3.62248	3.22046	3.78599	3.89015	3.36542	3.46744	3.32053	3.54589	0.225357	0.496599	0.648576	CCUAUUCUUGGUUACUUGCACG	31	31.01	30.93	32.87	32.19	32.61	32.14	32.16
hsa-miR-500a-5p	1.05989	1.11257	1.13914	1.61713	1.14265	0.433481	0.868757	0.310773	1.10387	0.874558	-0.229309	0.498212	0.649283	UAAUCCUUGCUACCUGGGUGAGA	29.11	28.15	28.19	30.95	29.25	28.87	29.29	28.71
hsa-miR-299-3p	8.45989	10.0426	10.4491					10.6308	9.65053	10.6308	0.980239	0.504039	0.655062	UAUGUGGGAUGGUAAACCGCUU	36.51	37.08	37.5	40	40	40	40	39.03
hsa-miR-196a-5p	7.61989	6.93257	8.40914		10.7627	7.44348		7.38077	7.65387	8.52897	0.875101	0.504808	0.655062	UAGGUAGUUUCAUGUUGUUGGG	35.67	33.97	35.46	40	38.87	35.88	40	35.78
hsa-miR-654-3p	4.61656	5.53257	6.31248	4.83046	5.51599	6.32015	6.36542	6.31744	5.4872	5.86989	0.382691	0.506036	0.655252	UAUGUCUGCUGACCAUCACCUU	33.01	32.81	33.62	34.48	33.92	35.04	35.14	35.01
hsa-miR-595	10.0599	8.55257	9.84914			8.73348			9.4872	8.73348	-0.75372	0.50778	0.656108	GAAGUGUGCCGUGGUGUGUCU	38.11	35.59	36.9	40	40	37.17	40
hsa-miR-130b-3p	1.90989	1.92257	2.52914	2.24713	2.34265	2.27348	2.24876	2.04077	2.12053	2.23056	0.110024	0.526588	0.678963	CAGUGCAAUGAUGAAAGGGCAU	29.96	28.96	29.58	31.58	30.45	30.71	30.67	30.44
hsa-miR-570-3p	4.61989	4.46257	4.65914	6.02713	4.62265	4.51348	4.83876	4.27077	4.58053	4.85456	0.274024	0.530505	0.682148	CGAAAACAGCAAUUACCUUUGC	32.67	31.5	31.71	35.36	32.73	32.95	33.26	32.67
hsa-miR-92a-3p	-5.84011	-5.50743	-5.20086	-5.68287	-4.92735	-5.31652	-5.55124	-5.37923	-5.51613	-5.37144	0.144691	0.53131	0.682148	UAUUGCACUUGUCCCGGCCUGU	22.21	21.53	21.85	23.65	23.18	23.12	22.87	23.02
hsa-miR-28-3p	-2.54344	-2.15743	-2.10752	-2.19954	-1.81401	-1.99985	-2.48458	-2.25256	-2.26947	-2.15011	0.119357	0.537081	0.6881	CACUAGAUUGUGAGCUCCUGGA	25.85	25.12	25.2	27.45	26.59	26.72	26.29	26.44
hsa-miR-662	6.64989	6.67257	7.17914	6.01713	6.97265	8.24348	7.28876	7.22077	6.83387	7.14856	0.314691	0.545386	0.697266	UCCCACGUUGUGGCCCAGCAG	34.7	33.71	34.23	35.35	35.08	36.68	35.71	35.62
hsa-miR-604	7.91656	7.85257	7.80248	6.84046	10.896				7.8572	8.86822	1.01102	0.551562	0.703289	AGGCUGCGGAAUUCAGGAC	36.31	35.13	35.11	36.49	39.3	40	40	40
hsa-miR-499a-5p	7.20989	6.61257	6.40914	7.59713	8.41265	6.56348	6.79876	6.13077	6.74387	7.10056	0.356691	0.553426	0.703289	UUAAGACUUGCAGUGAUGUUU	35.26	33.65	33.46	36.93	36.52	35	35.22	34.53
hsa-miR-1	7.98989	7.04257	4.85914	6.68713	6.17265	5.80348	6.70876	5.41077	6.63053	6.15656	-0.473976	0.553579	0.703289	UGGAAUGUAAAGAAGUAUGUAU	36.04	34.08	31.91	36.02	34.28	34.24	35.13	33.81
hsa-miR-495-3p	4.93989	6.46257	8.49914	4.87713	5.94265	6.43348	6.77876		6.63387	6.008	-0.625863	0.555845	0.704691	AAACAAACAUGGUGCACUUCUU	32.99	33.5	35.55	34.21	34.05	34.87	35.2	40
hsa-miR-551b-5p	7.74656	7.31257	7.83248	5.92046	8.30599	9.06015	8.96542	8.24744	7.63053	8.09989	0.469357	0.563675	0.709708	GAAAUCAAGCGUGGGUGAGACC	36.14	34.59	35.14	35.57	36.71	37.78	37.74	36.94
hsa-miR-1914-3p	4.26656	5.04257	9.60248	6.63046	7.73599		7.75542		6.30387	7.37396	1.07009	0.564404	0.709708	GGAGGGGUCCCGCACUGGGAGG	32.66	32.32	36.91	36.28	36.14	40	36.53	40
hsa-miR-589-5p	3.01989	3.06257	3.87914	2.84713	3.90265	4.30348	3.64876	3.13077	3.32053	3.56656	0.246024	0.565188	0.709708	UGAGAACCACGUCUGCUCUGAG	31.07	30.1	30.93	32.18	32.01	32.74	32.07	31.53
hsa-miR-623	6.68989	7.54257	7.93914	6.65713	7.06265	8.01348	7.79876	5.29077	7.39053	6.96456	-0.425976	0.56529	0.709708	AUCCCUUGCAGGGGCUGUUGGGU	34.74	34.58	34.99	35.99	35.17	36.45	36.22	33.69
hsa-miR-127-3p	1.72989	3.49257	3.23914	1.39713	2.26265	2.72348	2.19876	3.61077	2.82053	2.43856	-0.381976	0.565659	0.709708	UCGGAUCCGUCUGAGCUUGGCU	29.78	30.53	30.29	30.73	30.37	31.16	30.62	32.01
hsa-miR-299-5p	4.96989	6.64257	6.77914	4.83713	8.39265	7.13348	6.59876		6.13053	6.7405	0.60997	0.56822	0.711449	UGGUUUACCGUCCCACAUACAU	33.02	33.68	33.83	34.17	36.5	35.57	35.02	40
hsa-miR-184	11.1299	9.63257	8.72914				10.7588		9.83053	10.7588	0.928223	0.575546	0.717923	UGGACGGAGAACUGAUAAGGGU	39.18	36.67	35.78	40	40		39.18	40
hsa-miR-381-3p	6.71989	7.62257	7.23914		7.48265	7.33348			7.19387	7.40807	0.214199	0.57576	0.717923	UAUACAAGGGCAAGCUCUCUGU	34.77	34.66	34.29		35.59	35.77		40
hsa-miR-517a-3p	7.87989	8.10257	6.58914		6.88265		10.6488	7.35077	7.52387	8.29406	0.770193	0.578532	0.719899	AUCGUGCAUCCCUUUAGAGUGU	35.93	35.14	33.64		34.99		39.07	35.75
hsa-miR-139-5p	2.23989	3.41257	3.58914	4.23713	3.22265	3.52348	2.72876	3.03077	3.08053	3.34856	0.268024	0.582593	0.72252	UCUACAGUGCACGUGUCUCCAGU	30.29	30.45	30.64	33.57	31.33	31.96	31.15	31.43
hsa-miR-219a-5p	4.15989	3.98257	3.77914	3.46713	4.18265	3.58348	3.87876	4.15077	3.97387	3.85256	-0.121309	0.583024	0.72252	UGAUUGUCCAAACGCAAUUCU	32.21	31.02	30.83	32.8	32.29	32.02	32.3	32.55
hsa-miR-548h-5p	6.52656	7.41257	6.86248	6.83046	7.65599	6.34015	8.30542	6.96744	6.93387	7.21989	0.286024	0.5845	0.722871	AAAAGUAAUCGCGGUUUUUGUC	34.92	34.69	34.17	36.48	36.06	35.06	37.08	35.66
hsa-miR-524-3p	7.84989	10.3626	9.47914		10.2727			9.40077	9.23053	9.83671	0.606179	0.588634	0.726501	GAAGGCGCUUCCCUUUGGAGU	35.9	37.4	36.53		38.38	40		37.8
hsa-miR-494-3p	7.43989	12.0426	10.1891		9.28265		8.38876		9.89053	8.8357	-1.05483	0.590785	0.727674	UGAAACAUACACGGGAAACCUC	35.49	39.08	37.24	40	37.39		36.81	40
hsa-miR-33a-5p	4.01989	4.32257	4.50914	2.96713	4.22265	4.11348	3.71876	5.07077	4.28387	4.01856	-0.265309	0.592156	0.727883	GUGCAUUGUAGUUGCAUUGCA	32.07	31.36	31.56	32.3	32.33	32.55	32.14	33.47
hsa-miR-612	3.67656	4.43257	4.78248	5.83046	4.89599	4.17015	4.56542	3.56744	4.2972	4.60589	0.308691	0.599591	0.734205	GCUGGGCAGGGCUUCUGAGCUCCUU	32.07	31.71	32.09	35.48	33.3	32.89	33.34	32.26
hsa-miR-645	6.96656	10.8426	8.20248			9.53015	10.4754	8.24744	8.67053	9.41767	0.747136	0.599722	0.734205	UCUAGGCUGGUACUGCUGA	35.36	38.12	35.51	40	40	38.25	39.25	36.94
hsa-miR-876-3p	6.17656	4.62257	5.56248		4.00599		6.64542	7.73744	5.45387	6.12962	0.675749	0.602325	0.735905	UGGUGGUUUACAAAGUAAUUCA	34.57	31.9	32.87		32.41		35.42	36.43
hsa-miR-584-5p	6.40989	5.90257	5.92914	5.33713	6.81265	5.68348	8.18876	6.24077	6.08053	6.45256	0.372024	0.603562	0.735933	UUAUGGUUUGCCUGGGACUGAG	34.46	32.94	32.98	34.67	34.92	34.12	36.61	34.64
hsa-miR-17-3p	3.08656	2.57257	3.39248	2.95046	2.97599	3.11015	2.69542	2.81744	3.0172	2.90989	-0.107309	0.608536	0.739425	ACUGCAGUGAAGGCACUUGUAG	31.48	29.85	30.7	32.6	31.38	31.83	31.47	31.51
hsa-miR-19a-5p	7.59656	9.15257	8.31248		9.89599		8.19542	8.17744	8.35387	8.75628	0.402416	0.608867	0.739425	AGUUUUGCAUAGUUGCACUACA	35.99	36.43	35.62	40	38.3	40	36.97	36.87
hsa-miR-1182	5.60656	7.64257	4.52248		5.14599	8.88015	7.79542	4.85744	5.92387	6.66975	0.745882	0.616783	0.747541	GAGGGUCUUGGGAGGGAUGUGAC	34	34.92	31.83	40	33.55	37.6	36.57	33.55
hsa-miR-193a-5p	-1.30011	-1.64743	-1.05086	-1.69287	-1.17735	-1.59652	-1.59124	-1.12923	-1.3328	-1.43744	-0.104643	0.621992	0.75235	UGGGUCUUUGCGGGCGAGAUGA	26.75	25.39	26	27.64	26.93	26.84	26.83	27.27
hsa-miR-29b-2-5p	0.59989	0.542569	1.17914	0.697127	0.842652	0.893481	1.23876	0.700773	0.773867	0.874558	0.100691	0.630241	0.759506	CUGGUUUCACAUGGUGGCUUAG	28.65	27.58	28.23	30.03	28.95	29.33	29.66	29.1
hsa-miR-649	8.16656		8.72248		8.80599	7.00015	10.0154	10.3174	8.44452	9.03475	0.590233	0.632481	0.759506	AAACCUGUGUUGUUCAAGAGUC	36.56	40	36.03		37.21	35.72	38.79	39.01
hsa-miR-10a-5p	6.95989	6.82257	6.93914	7.19713	6.44265	6.13348	6.19876	7.59077	6.9072	6.71256	-0.194643	0.633347	0.759506	UACCCUGUAGAUCCGAAUUUGUG	35.01	33.86	33.99	36.53	34.55	34.57	34.62	35.99
hsa-miR-629-3p	0.0965562	0.372569	0.822477	0.43046	1.16599	0.120147	0.485424	0.63744	0.430534	0.567891	0.137357	0.636476	0.759506	GUUCUCCCAACGUAAGCCCAGC	28.49	27.65	28.13	30.08	29.57	28.84	29.26	29.33
hsa-miR-650	7.21656		7.53248		7.12599	7.82015	7.17542	8.18744	7.37452	7.57725	0.202733	0.637595	0.759506	AGGAGGCAGCGCUCUCAGGAC	35.61	40	34.84	40	35.53	36.54	35.95	36.88
hsa-miR-552-3p	7.63656	8.62257	8.05248	8.25046	7.10599	8.68015	10.5854	7.88744	8.10387	8.50189	0.398024	0.637714	0.759506	AACAGGUGACUGGUUAGACAA	36.03	35.9	35.36	37.9	35.51	37.4	39.36	36.58
hsa-miR-219a-2-3p	10.3366	9.63257	9.93248		9.80599	8.70015		10.5274	9.9672	9.67786	-0.289343	0.637956	0.759506	AGAAUUGUGGCUGGACAUCUGU	38.73	36.91	37.24	40	38.21	37.42	40	39.22
hsa-miR-518f-5p	7.53656	8.72257	7.43248	5.96046	8.43599		9.59542	9.78744	7.8972	8.44483	0.547627	0.638995	0.759506	CUCUAGAGGGAAGCACUUUCUC	35.93	36	34.74	35.61	36.84	40	38.37	38.48
hsa-miR-153-3p	8.43989	9.44257	9.29914			9.47348		7.91077	9.06053	8.69213	-0.368407	0.639189	0.759506	UUGCAUAGUCACAAAAGUGAUC	36.49	36.48	36.35			37.91		36.31
hsa-miR-485-3p	6.26989	8.40257	6.66914	6.43713	7.88265	6.72348		9.25077	7.11387	7.57351	0.459641	0.643828	0.763522	GUCAUACACGGCUCUCCUCUCU	34.32	35.44	33.72	35.77	35.99	35.16	40	37.65
hsa-miR-25-5p	3.27656	3.61257	3.82248	3.46046	3.67599	3.54015	3.51542	3.33744	3.57053	3.50589	-0.0646427	0.654571	0.774746	AGGCGGAGACUUGGGCAAUUG	31.67	30.89	31.13	33.11	32.08	32.26	32.29	32.03
hsa-miR-337-3p	5.16989	6.06257	6.10914	4.06713	5.41265	7.32348	5.81876	8.88077	5.78053	6.30056	0.520024	0.660575	0.780329	CUCCUAUAUGAUGCCUUUCUUC	33.22	33.1	33.16	33.4	33.52	35.76	34.24	37.28
hsa-miR-506-3p		10.8926	9.94914	8.47713			10.5588	10.7708	10.4209	9.93555	-0.485304	0.663139	0.781833	UAAGGCACCCUUCUGAGUAGA	40	37.93	37	37.81	40	40	38.98	39.17
hsa-miR-154-5p	3.25989	4.96257	3.67914	3.43713	4.04265	4.22348	3.49876	6.58077	3.9672	4.35656	0.389357	0.664742	0.782201	UAGGUUAUCCGUGUUGCCUUCG	31.31	32	30.73	32.77	32.15	32.66	31.92	34.98
hsa-miR-548d-3p	7.05656	7.67257	6.81248	6.43046	6.11599			8.07744	7.18053	6.87463	-0.305905	0.667045	0.78339	CAAAAACCACAGUUUCUUUUGC	35.45	34.95	34.12	36.08	34.52	40	40	36.77
hsa-miR-640	7.74656	6.75257	6.35248	6.31046	5.70599	10.6501	9.16542	5.95744	6.95053	7.55789	0.607357	0.670222	0.785598	AUGAUCCAGGAACCUGCCUCU	36.14	34.03	33.66	35.96	34.11	39.37	37.94	34.65
hsa-miR-452-5p	1.45989	0.852569	0.549144	1.37713	0.502652	1.35348	0.738757	1.54077	0.953867	1.10256	0.148691	0.671525	0.785607	AACUGUUUGCAGAGGAAACUGA	29.51	27.89	27.6	30.71	28.61	29.79	29.16	29.94
hsa-miR-621	8.03656	10.1626	8.99248					8.48744	9.06387	8.48744	-0.576427	0.685334	0.799718	GGCUAGCAACAGCGCUUACCU	36.43	37.44	36.3	40	40	40	40	37.18
hsa-miR-1254	4.67656	5.93257	5.37248	5.61046	3.37599	5.23015	6.84542	3.67744	5.3272	4.94789	-0.379309	0.686227	0.799718	AGCCUGGAAGCUGGAGCCUGCAGU	33.07	33.21	32.68	35.26	31.78	33.95	35.62	32.37
hsa-miR-769-3p	6.56656	6.52257	6.75248	6.54046	6.60599	6.33015	7.87542	6.50744	6.61387	6.77189	0.158024	0.689215	0.801659	CUGGGAUCUCCGGGGUCUUGGUU	34.96	33.8	34.06	36.19	35.01	35.05	36.65	35.2
hsa-miR-134-5p	5.70989	5.68257	7.29914	5.00713	6.31265	6.72348	6.17876	8.80077	6.23053	6.60456	0.374024	0.696146	0.808169	UGUGACUGGUUGACCAGAGGGG	33.76	32.72	34.35	34.34	34.42	35.16	34.6	37.2
hsa-miR-96-3p	7.10989	8.67257	8.23914		7.73265		8.95876	8.07077	8.0072	8.25406	0.24686	0.698154	0.808951	AAUCAUGUGCAGUGCCAAUAUG	35.16	35.71	35.29	40	35.84	40	37.38	36.47
hsa-miR-202-3p	8.80989	7.73257	8.69914		10.9727	7.24348		8.43077	8.41387	8.8823	0.468435	0.70508	0.814219	AGAGGUAUAGGGCAUGGGAA	36.86	34.77	35.75	40	39.08	35.68	40	36.83
hsa-miR-1249	1.60656	1.25257	1.82248	1.59046	1.94599	1.85015	1.32542	1.47744	1.56053	1.63789	0.0773573	0.706406	0.814219	ACGCCCUUCCCCCCCUUCUUCA	30	28.53	29.13	31.24	30.35	30.57	30.1	30.17
hsa-miR-873-5p	7.15989	5.14257	6.81914	8.46713	5.49265	6.37348	6.93876	6.19077	6.37387	6.69256	0.318691	0.706732	0.814219	GCAGGAACUUGUGAGUCUCCU	35.21	32.18	33.87	37.8	33.6	34.81	35.36	34.59
hsa-miR-191-3p	4.41656	4.04257	4.63248	3.67046	4.87599	4.46015	4.13542	4.09744	4.36387	4.24789	-0.115976	0.708839	0.815098	GCUGCGCUUGGAUUUCGUCCCC	32.81	31.32	31.94	33.32	33.28	33.18	32.91	32.79
hsa-miR-212-5p	5.89656	4.54257	4.21248	4.12046	5.47599	4.57015	4.54542	4.77744	4.88387	4.69789	-0.185976	0.711032	0.816071	ACCUUGGCUCUAGACUGCUUACU	34.29	31.82	31.52	33.77	33.88	33.29	33.32	33.47
hsa-miR-141-3p	-2.60011	-3.41743	-4.83086	-3.15287	-4.14735	-2.98652	-3.69124	-3.02923	-3.61613	-3.40144	0.214691	0.715879	0.820081	UAACACUGUCUGGUAAAGAUGG	25.45	23.62	22.22	26.18	23.96	25.45	24.73	25.37
hsa-miR-543	3.57656	7.46257	8.93248	7.13046	5.86599	7.11015	7.11542	8.40744	6.6572	7.12589	0.468691	0.727605	0.831384	AAACAUUCGCGGUGCACUUCUU	31.97	34.74	36.24	36.78	34.27	35.83	35.89	37.1
hsa-let-7g-3p	1.22656	1.35257	1.91248	2.06046	1.31599	1.06015	1.35542	1.18744	1.4972	1.39589	-0.101309	0.72849	0.831384	CUGUACAGGCCACUGCCUUGC	29.62	28.63	29.22	31.71	29.72	29.78	30.13	29.88
hsa-miR-1538	3.68656	3.71257	3.51248	3.38046	3.44599	3.89015	4.44542	3.50744	3.6372	3.73389	0.0966906	0.731478	0.833225	CGGCCCGGGCUGCUGCUGUUCCU	32.08	30.99	30.82	33.03	31.85	32.61	33.22	32.2
hsa-miR-1269a	9.31656	10.8726	8.52248	9.27046	10.536	9.76015			9.57053	9.85553	0.284997	0.734094	0.83433	CUGGACUGAGCCGUGCUACUGG	37.71	38.15	35.83	38.92	38.94	38.48	40	40
hsa-miR-195-3p	7.45656	8.54257	6.85248	6.60046	7.91599	7.37015	8.15542	9.26744	7.6172	7.86189	0.244691	0.735202	0.83433	CCAAUAUUGGCUGUGCUGCUCC	35.85	35.82	34.16	36.25	36.32	36.09	36.93	37.96
hsa-miR-214-5p	5.43656	5.09257	4.64248	4.37046	3.62599	3.03015	5.53542	7.02744	5.0572	4.71789	-0.339309	0.737201	0.835036	UGCCUGUCUACACUUGCUGUGC	33.83	32.37	31.95	34.02	32.03	31.75	34.31	35.72
hsa-miR-328-3p	-2.06011	-1.83743	-1.18086	-1.86287	-1.42735	-1.80652	-1.25124	-1.68923	-1.6928	-1.60744	0.0853573	0.741894	0.838783	CUGGCCCUCUCUGCCCUUCCGU	25.99	25.2	25.87	27.47	26.68	26.63	27.17	26.71
hsa-miR-1272		8.31257	9.67248					9.47744	8.99252	9.47744	0.484917	0.751343	0.846781	GAUGAUGAUGGCAGCAAAUUCUGAAA	40	35.59	36.98	40		40		38.17
hsa-miR-221-5p	2.61656	2.79257	3.30248	3.32046	2.59599	2.92015	2.58542	2.70744	2.90387	2.82589	-0.0779761	0.753349	0.846781	ACCUGGCAUACAAUGUAGAUUU	31.01	30.07	30.61	32.97	31	31.64	31.36	31.4
hsa-miR-585-3p	11.0566	7.76257	7.76248	8.66046			8.07542		8.86053	8.36794	-0.492592	0.753912	0.846781	UGGGCGUAUCUGUAUGCUA	39.45	35.04	35.07	38.31	40	40	36.85	40
hsa-miR-106b-3p	-0.383444	-0.197431	-0.147523	-0.62954	-0.224015	0.160147	0.00542357	-0.22256	-0.242799	-0.182109	0.0606906	0.754558	0.846781	CCGCACUGUGGGUACUUGCUGC	28.01	27.08	27.16	29.02	28.18	28.88	28.78	28.47
hsa-miR-2110	0.106556	0.322569	0.582477	-0.0395396	0.665985	0.120147	0.485424	0.13744	0.337201	0.273891	-0.0633094	0.762956	0.854624	UUGGGGAAACGGCCGCUGAGUG	28.5	27.6	27.89	29.61	29.07	28.84	29.26	28.83
hsa-miR-137	4.28989	5.04257	4.94914		4.49265	4.68348	4.39876	6.11077	4.76053	4.92142	0.160882	0.76693	0.856371	UUAUUGCUUAAGAAUACGCGUAG	32.34	32.08	32	40	32.6	33.12	32.82	34.51
hsa-miR-484	-3.26011	-2.77743	-2.32086	-3.35287	-2.20735	-2.65652	-2.52124	-2.69923	-2.78613	-2.68744	0.0986906	0.767342	0.856371	UCAGGCUCAGUCCCCUCCCGAU	24.79	24.26	24.73	25.98	25.9	25.78	25.9	25.7
hsa-miR-508-3p	8.59989	8.49257	7.90914		8.05265			8.87077	8.33387	8.46171	0.127845	0.776625	0.863792	UGAUUGUAGCCUUUUGGAGUAGA	36.65	35.53	34.96	40	36.16	40	40	37.27
hsa-miR-30a-3p	4.84656	3.26257	4.71248	3.41046	3.85599	4.36015	4.86542	4.14744	4.27387	4.12789	-0.145976	0.776967	0.863792	CUUUCAGUCGGAUGUUUGCAGC	33.24	30.54	32.02	33.06	32.26	33.08	33.64	32.84
hsa-miR-556-5p	10.1466	8.55257	8.81248				9.27542	8.64744	9.17053	8.96143	-0.209102	0.778268	0.863792	GAUGAGCUCAUUGUAAUAUGAG	38.54	35.83	36.12	40	40	40	38.05	37.34
hsa-miR-520e		9.44257	7.65248		8.74599			8.90744	8.54752	8.82671	0.27919	0.785441	0.87016	AAAGUGCUUCCUUUUUGAGGG	40	36.72	34.96	40	37.15			37.6
hsa-miR-33a-3p	3.64656	3.67257	3.68248	3.70046	3.27599	3.42015	3.10542	4.40744	3.6672	3.58189	-0.0853094	0.788755	0.872222	CAAUGUUUCCACAGUGCAUCAC	32.04	30.95	30.99	33.35	31.68	32.14	31.88	33.1
hsa-let-7f-5p	-4.01011	-4.76743	-4.95086	-4.10287	-4.84735	-4.75652	-4.52124	-4.25923	-4.57613	-4.49744	0.0786906	0.790182	0.872222	UGAGGUAGUAGAUUGUAUAGUU	24.04	22.27	22.1	25.23	23.26	23.68	23.9	24.14
hsa-miR-20b-5p	6.17989	6.18257	8.64914	9.93713	7.07265	6.35348	7.06876	6.07077	7.00387	7.30056	0.296691	0.795788	0.876813	CAAAGUGCUCAUAGUGCAGGUAG	34.23	33.22	35.7	39.27	35.18	34.79	35.49	34.47
hsa-miR-631	7.39989	7.99257	9.17914	8.40713		8.61348	8.47876	7.79077	8.19053	8.32253	0.132	0.797563	0.877174	AGACCUGGCCCAGACCUCAGC	35.45	35.03	36.23	37.74	40	37.05	36.9	36.19
hsa-miR-1203	6.71656	7.19257	7.42248	6.23046	6.60599	8.15015	9.54542	6.11744	7.11053	7.32989	0.219357	0.814873	0.894589	CCCGGAGCCAGGAUGCAGCUC	35.11	34.47	34.73	35.88	35.01	36.87	38.32	34.81
hsa-miR-138-5p	2.78989	2.74257	0.879144	2.83713	1.70265	1.82348	1.49876	2.18077	2.1372	2.00856	-0.128643	0.824747	0.903431	AGCUGGUGUUGUGAAUCAGGCCG	30.84	29.78	27.93	32.17	29.81	30.26	29.92	30.58
hsa-miR-18a-3p	0.0998895	0.502569	1.07914	0.367127	1.20265	0.823481	0.398757	0.360773	0.560534	0.630558	0.0700239	0.825909	0.903431	ACUGCCCUAAGUGCUCCUUCUGG	28.15	27.54	28.13	29.7	29.31	29.26	28.82	28.76
hsa-miR-130b-5p	1.34656	1.99257	2.20248	2.02046	2.08599	2.11015	1.36542	1.94744	1.8472	1.90589	0.0586906	0.830918	0.906406	ACUCUUUCCCUGUUGCACUAC	29.74	29.27	29.51	31.67	30.49	30.83	30.14	30.64
hsa-miR-515-5p		9.16257	7.64248		8.04599				8.40252	8.04599	-0.356538	0.83162	0.906406	UUCUCCAAAAGAAAGCACUUUCUG		36.44	34.95		36.45	40
hsa-miR-323a-5p	7.68656		8.98248		8.72599	8.27015			8.33452	8.49807	0.16355	0.83397	0.907336	AGGUGGUCCGUGGCGCGUUCGC	36.08	40	36.29	40	37.13	36.99	40	40
hsa-miR-1913	3.58656	3.38257	3.82248	3.55046	3.49599	3.95015	3.81542	3.35744	3.5972	3.63389	0.0366906	0.83802	0.90928	UCUGCCCCCUCCGCUGCUGCCA	31.98	30.66	31.13	33.2	31.9	32.67	32.59	32.05
hsa-miR-554	9.07656	7.79257	9.79248	7.38046	8.48599	9.56015	10.4054	9.46744	8.8872	9.05989	0.172691	0.838758	0.90928	GCUAGUCCUGACUCAGCCAGU	37.47	35.07	37.1	37.03	36.89	38.28	39.18	38.16
hsa-miR-891b	7.74656		10.8225	8.74046	9.68599	9.20015		10.4374	9.28452	9.51601	0.231492	0.841868	0.909316	UGCAACUUACCUGAGUCAUUGA	36.14	40	38.13	38.39	38.09	37.92	40	39.13
hsa-miR-491-3p	6.71989	6.92257	6.93914	7.38713	6.35265	6.78348	9.25876	5.41077	6.86053	7.03856	0.178024	0.842342	0.909316	CUUAUGCAAGAUUCCCUUCUAC	34.77	33.96	33.99	36.72	34.46	35.22	37.68	33.81
hsa-miR-361-3p	-0.12011	0.262569	0.669144	0.0471271	0.652652	0.263481	0.228757	0.380773	0.270534	0.314558	0.0440239	0.843293	0.909316	UCCCCCAGGUGUGAUUCUGAUUU	27.93	27.3	27.72	29.38	28.76	28.7	28.65	28.78
hsa-miR-382-5p	3.25989	4.85257	4.97914	3.10713	3.72265	5.54348	3.23876	5.40077	4.36387	4.20256	-0.161309	0.849207	0.914066	GAAGUUGUUCGUGGUGGAUUCG	31.31	31.89	32.03	32.44	31.83	33.98	31.66	33.8
hsa-miR-566	3.81656	4.44257	5.01248	4.99046	4.37599	4.32015	4.20542	3.88744	4.42387	4.35589	-0.0679761	0.851561	0.914975	GGGCGCCUGUGAUCCCAAC	32.21	31.72	32.32	34.64	32.78	33.04	32.98	32.58
hsa-miR-379-5p	4.16989	5.63257	4.83914	4.40713	4.08265	5.90348	5.57876		4.88053	4.993	0.11247	0.865599	0.928413	UGGUAGACUAUGGAACGUAGG	32.22	32.67	31.89	33.74	32.19	34.34	34
hsa-miR-512-3p			9.22248		8.36599		10.1854	8.44744	9.22248	8.99962	-0.222861	0.868366	0.929321	AAGUGCUGUCAUAGCUGAGGUC	40	40	36.53		36.77		38.96	37.14
hsa-miR-744-3p	2.08656	2.97257	2.81248	2.15046	3.28599	2.74015	2.84542	2.37744	2.62387	2.67989	0.0560239	0.870294	0.929321	CUGUUGCCACUAACCUCAACCU	30.48	30.25	30.12	31.8	31.69	31.46	31.62	31.07
hsa-miR-571	9.38656	7.89257	6.44248	7.38046	10.046		9.17542	5.91744	7.9072	8.12983	0.222627	0.871047	0.929321	UGAGUUGGCCAUCUGAGUGAG	37.78	35.17	33.75	37.03	38.45	40	37.95	34.61
hsa-miR-433-3p	5.75989	6.72257	6.80914	6.36713	6.02265	6.75348	6.58876	6.18077	6.43053	6.38256	-0.0479761	0.879162	0.936331	AUCAUGAUGGGCUCCUCGGUGU	33.81	33.76	33.86	35.7	34.13	35.19	35.01	34.58
hsa-miR-499a-3p	8.26656	7.86257	6.86248					7.53744	7.66387	7.53744	-0.126427	0.8935	0.949932	AACAUCACAGCAAGUCUGUGCU	36.66	35.14	34.17		40			36.23
hsa-miR-98-5p	-0.10011	-0.207431	-0.190856	-0.0328729	-0.187348	-0.416519	-0.131243	-0.119227	-0.166133	-0.177442	-0.0113094	0.903701	0.959094	UGAGGUAGUAAGUUGUAUUGUU	27.95	26.83	26.86	29.3	27.92	28.02	28.29	28.28
hsa-miR-617	6.95989	9.97257			8.12265	8.42348			8.46623	8.27307	-0.193163	0.910139	0.963218	AGACUUCCCAUUUGAAGGUGGC	35.01	37.01			36.23	36.86		40
hsa-miR-1179	6.22656	5.07257	7.39248	5.96046	7.56599	6.49015	6.16542	5.36744	6.23053	6.30989	0.0793573	0.911996	0.963218	AAGCAUUCUUUCAUUGGUUGG	34.62	32.35	34.7	35.61	35.97	35.21	34.94	34.06
hsa-miR-302d-5p	10.4666	8.31257	11.0025		9.54599			10.5774	9.9272	10.0617	0.134512	0.912668	0.963218	ACUUUAACAUGGAGGCACUUGC	38.86	35.59	38.31	40	37.95	40	40	39.27
hsa-miR-135a-3p	9.23656	7.49257	9.01248		7.73599			9.21744	8.58053	8.47671	-0.103821	0.915189	0.963218	UAUAGGGAUUGGAGCCGUGGCG	37.63	34.77	36.32		36.14	40	40	37.91
hsa-miR-10b-5p	2.77989	3.02257	2.97914	3.33713	2.02265	2.25348	2.13876	5.33077	2.9272	3.01656	0.0893573	0.918207	0.963218	UACCCUGUAGAACCGAAUUUGUG	30.83	30.06	30.03	32.67	30.13	30.69	30.56	33.73
hsa-miR-891a-5p	10.1799	8.75257			10.0727	9.17348		9.36077	9.46623	9.53564	0.0694061	0.920331	0.963218	UGCAACGAACCUGAGCCACUGA	38.23	35.79	40	40	38.18	37.61	40	37.76
hsa-miR-502-5p	1.60989	1.90257	2.22914	1.61713	2.73265	1.79348	1.76876	1.49077	1.91387	1.88056	-0.0333094	0.920742	0.963218	AUCCUUGCUAUCUGGGUGCUA	29.66	28.94	29.28	30.95	30.84	30.23	30.19	29.89
hsa-miR-302e	8.05656	8.05257	10.9625		8.80599				9.02387	8.80599	-0.217882	0.920777	0.963218	UAAGUGCUUCCAUGCUU	36.45	35.33	38.27	40	37.21		40	40
hsa-miR-548b-3p	7.64989	7.17257	8.40914		8.02265	6.61348	8.29876	7.82077	7.74387	7.68892	-0.0549517	0.921892	0.963218	CAAGAACCUCAGUUGCUUUUGU	35.7	34.21	35.46		36.13	35.05	36.72	36.22
hsa-miR-660-5p	-2.11011	-2.17743	-2.24086	-1.90287	-2.04735	-2.43652	-2.06124	-2.50923	-2.17613	-2.19144	-0.0153094	0.927213	0.96711	UACCCAUUGCAUAUCGGAGUUG	25.94	24.86	24.81	27.43	26.06	26	26.36	25.89
hsa-miR-377-3p	7.15989	9.37257	8.23914	7.56713	7.93265		7.70876	10.1508	8.2572	8.33983	0.0826266	0.930146	0.967553	AUCACACAAAGGCAACUUUUGU	35.21	36.41	35.29	36.9	36.04	40	36.13	38.55
hsa-miR-501-5p	1.73989	1.55257	1.68914	1.71713	2.37265	1.48348	1.73876	0.840773	1.66053	1.63056	-0.0299761	0.93083	0.967553	AAUCCUUUGUCCCUGGGUGAGA	29.79	28.59	28.74	31.05	30.48	29.92	30.16	29.24
hsa-miR-143-5p	3.48656	4.29257	5.16248	3.72046	4.58599	4.19015	4.87542	4.38744	4.31387	4.35189	0.0380239	0.933673	0.968845	GGUGCAGUGCUGCAUCUCUGGU	31.88	31.57	32.47	33.37	32.99	32.91	33.65	33.08
hsa-miR-658	6.94989	8.30257	9.20914		7.92265	9.60348		6.67077	8.15387	8.06564	-0.088232	0.938452	0.97214	GGCGGAGGGAAGUAGGUCCGUUGGU	35	35.34	36.26	40	36.03	38.04	40	35.07
hsa-miR-15a-3p	4.77656	4.35257	5.41248	4.50046	4.86599	4.49015	5.71542	4.80744	4.8472	4.87589	0.0286906	0.941252	0.973376	CAGGCCAUAUUGUGCUGCCUCA	33.17	31.63	32.72	34.15	33.27	33.21	34.49	33.5
hsa-miR-548c-3p	9.23989	8.69257	8.85914	8.32713		8.13348		10.5008	8.93053	8.98713	0.056593	0.945362	0.974704	CAAAAAUCUCAAUUACUUUUGC	37.29	35.73	35.91	37.66		36.57	40	38.9
hsa-miR-488-5p	7.27656	9.32257	9.15248		8.42599		8.86542		8.58387	8.6457	0.061837	0.947323	0.974704	CCCAGAUAAUGGCACUCUCAA	35.67	36.6	36.46	40	36.83	40	37.64	40
hsa-miR-675-3p	7.82656	7.55257	7.51248	6.65046	8.50599	8.21015	6.84542	8.11744	7.63053	7.66589	0.0353573	0.947361	0.974704	CUGUAUGCCCUCACCGCUCA	36.22	34.83	34.82	36.3	36.91	36.93	35.62	36.81
hsa-miR-199a-5p	3.11989	3.54257	3.60914	3.86713	2.12265	3.04348	3.64876	4.59077	3.42387	3.45456	0.0306906	0.958394	0.984385	CCCAGUGUUCAGACUACCUGUUC	31.17	30.58	30.66	33.2	30.23	31.48	32.07	32.99
hsa-miR-1244			8.39248	7.00046	7.13599	8.71015	10.0254	8.73744	8.39248	8.32189	-0.0705856	0.961749	0.986159	AAGUAGUUGGUUUGUAUGAGAUGGUU			35.7	36.65	35.54	37.43	38.8	37.43
hsa-miR-483-5p	7.25656	8.43257	7.03248	7.02046	8.26599	7.04015		7.87744	7.57387	7.55101	-0.0228591	0.966447	0.988224	AAGACGGGAGGAAAGAAGGGAG	35.65	35.71	34.34	36.67	36.67	35.76	40	36.57
hsa-miR-1908-5p	5.69656	6.56257	5.69248	5.26046	6.15599	6.16015	6.32542	5.94744	5.98387	5.96989	-0.0139761	0.967301	0.988224	CGGCGGGGACGGCGAUUGGUC	34.09	33.84	33	34.91	34.56	34.88	35.1	34.64
hsa-miR-653-5p			9.71248		10.696		8.54542		9.71248	9.6207	-0.0917726	0.968656	0.988224	GUGUUGAAACAAUCUCUACUG	40	40	37.02		39.1	40	37.32	40
hsa-miR-136-5p	5.26989	7.73257	6.65914	6.44713	4.92265	8.54348	5.64876	7.39077	6.55387	6.59056	0.0366906	0.97185	0.989817	ACUCCAUUUGUUUUGAUGAUGGA	33.32	34.77	33.71	35.78	33.03	36.98	34.07	35.79
hsa-miR-18b-3p		9.62257	8.34248	7.11046	10.116		9.86542	8.69744	8.98252	8.94733	-0.0351957	0.976029	0.992405	UGCCCUAAAUGCCCCUUCUGGC	40	36.9	35.65	36.76	38.52		38.64	37.39
hsa-miR-933	8.13989	7.57257	9.66914		7.84265		9.98876	7.63077	8.46053	8.48739	0.02686	0.979435	0.9942	UGUGCGCAGGGAGACCUCUCCC	36.19	34.61	36.72		35.95		38.41	36.03
hsa-miR-214-3p	4.03989	3.99257	3.88914	3.56713	2.98265	3.38348	4.19876	5.67077	3.97387	3.96056	-0.0133094	0.98378	0.996025	ACAGCAGGCACAGACAGGCAGU	32.09	31.03	30.94	32.9	31.09	31.82	32.62	34.07
hsa-miR-643	4.29656	4.20257	4.63248	4.68046	3.57599	4.75015	4.80542	4.10744	4.3772	4.38389	0.00669061	0.984519	0.996025	ACUUGUAUGCUAGCUCAGGUAG	32.69	31.48	31.94	34.33	31.98	33.47	33.58	32.8
hsa-miR-1238-3p	6.46656	7.25257	9.20248	7.60046	7.66599	7.45015	5.93542	9.47744	7.64053	7.62589	-0.0146427	0.988279	0.996837	CUUCCUCGUCUGUCUGCCCC	34.86	34.53	36.51	37.25	36.07	36.17	34.71	38.17
hsa-miR-937-3p	6.14656	6.80257	5.84248	5.03046	5.21599	7.27015	7.74542	6.09744	6.26387	6.27189	0.00802394	0.991816	0.996837	AUCCGCGCUCUGACUCUCUGCC	34.54	34.08	33.15	34.68	33.62	35.99	36.52	34.79
hsa-miR-105-3p	8.13656	7.41257	7.56248	7.78046	7.21599		8.44542	7.35744	7.70387	7.69983	-0.00404006	0.991822	0.996837	ACGGAUGUUUGAGCAUGUGCUA	36.53	34.69	34.87	37.43	35.62	40	37.22	36.05
hsa-miR-503-5p	4.22989	5.18257	5.83914	5.55713	5.55265	4.48348	5.07876	4.77077	5.08387	5.08856	0.00469061	0.991902	0.996837	UAGCAGCGGGAACAGUUCUGCAG	32.28	32.22	32.89	34.89	33.66	32.92	33.5	33.17
hsa-miR-362-5p	2.09989	1.99257	1.70914	2.22713	2.21265	1.44348	2.13876	1.64077	1.93387	1.93256	-0.00130939	0.995708	0.99771	AAUCCUUGGAACCUAGGUGUGAGU	30.15	29.03	28.76	31.56	30.32	29.88	30.56	30.04
hsa-miR-409-5p	6.19656	7.10257	7.67248	6.04046		7.95015			6.99053	6.9953	0.0047698	0.996114	0.99771	AGGUUACCCGAGCAACUUUGCAU	34.59	34.38	34.98	35.69	40	36.67	40
hsa-miR-876-5p		7.16257	8.91248		8.35599	9.17015		6.59744	8.03752	8.04119	0.00366789	0.99771	0.99771	UGGAUUUCUUUGUGAAUCACCA		34.44	36.22		36.76	37.89	40	35.29
