# Supplementary material for: MicroRNA profiling in gingival crevicular fluid of periodontitis—a pilot study
Source: FEBS Open Bio. 2017 Jun 5;7(7):981–94. doi: 10.1002/2211-5463.12238 (PMC5494293; doi:10.1002/2211-5463.12238)
Supplement: Supplementary file 2 — Table S2. Expression of selected 40 miRNAs in GCF sample set #2. [file FEB4-7-981-s002.xlsx]

## Sheet: Sheet1
miRname	Periodontitis 4 delta Cq	Periodontitis 5 delta Cq	Periodontitis 6 delta Cq	Periodontitis 7 delta Cq	Periodontitis 8 delta Cq	Periodontitis 9 delta Cq	Control 6 delta Cq	Control 7 delta Cq	Control 8 delta Cq	Control 9 delta Cq	Control 10 delta Cq	Control 11 delta Cq	Periodontitis mean	Healthy mean	Ratio	p.value	q.value	target sequence	Periodontitis 4 raw Cq	Periodontitis 5 raw Cq	Periodontitis 6 raw Cq	Periodontitis 7 raw Cq	Periodontitis 8 raw Cq	Periodontitis 9 raw Cq	Control 6 raw Cq	Control 7 raw Cq	Control 8 raw Cq	Control 9 raw Cq	Control 10 raw Cq	Control 11 raw Cq
hsa-miR-19a-3p	-2.3	-2.354	-2.488	-2.516	-2.556	-1.924	-1.132	-0.984	-1.404	-1.234	-1.612	-0.994	-2.35633	-1.22667	1.12967	9.87965e-06	0.000213371	UGUGCAAAUCUAUGCAAAACUGA	22.64	22.52	22.44	23.19	21.53	24.14	24.88	24.67	24.03	24.46	23.3	23.56
hsa-miR-181b-5p	1.64	1.206	1.802	2.114	1.704	1.806	-0.072	0.056	0.306	-0.204	0.768	0.336	1.712	0.198333	-1.51367	1.06686e-05	0.000213371	AACAUUCAUUGCUGUCGGUGGGU	26.58	26.08	26.73	27.82	25.79	27.87	25.94	25.71	25.74	25.49	25.68	24.89
hsa-miR-155-5p	-0.28	-0.054	0.772	0.914	0.364	0.946	-1.452	-1.614	-1.374	-1.374	-0.632	-1.514	0.443667	-1.32667	-1.77033	4.23584e-05	0.000564779	UUAAUGCUAAUCGUGAUAGGGGU	24.66	24.82	25.7	26.62	24.45	27.01	24.56	24.04	24.06	24.32	24.28	23.04
hsa-miR-200b-3p	-2.4	-2.824	-2.378	-3.076	-2.656	-1.814	-3.522	-3.784	-3.654	-3.774	-3.682	-3.764	-2.52467	-3.69667	-1.172	7.75491e-05	0.000775491	UAAUACUGCCUGGUAAUGAUGA	22.54	22.05	22.55	22.63	21.43	24.25	22.49	21.87	21.78	21.92	21.23	20.79
hsa-miR-125b-5p	-2.43	-3.174	-2.398	-3.276	-2.136	-2.234	-3.752	-4.554	-4.254	-4.504	-3.752	-4.044	-2.608	-4.14333	-1.53533	9.97803e-05	0.000798243	UCCCUGAGACCCUAACUUGUGA	22.51	21.7	22.53	22.43	21.95	23.83	22.26	21.1	21.18	21.19	21.16	20.51
hsa-miR-31-3p	0.7	0.676	0.802	-0.016	0.264	0.886	-0.292	-0.654	-0.214	-0.494	-0.262	-0.514	0.552	-0.405	-0.957	0.000135743	0.000904955	UGCUAUGCCAACAUAUUGCCAU	25.64	25.55	25.73	25.69	24.35	26.95	25.72	25	25.22	25.2	24.65	24.04
hsa-miR-100-5p	2.59	2.506	4.702	2.974	2.864	3.206	0.998	0.276	1.106	0.616	1.058	1.596	3.14033	0.941667	-2.19867	0.00016707	0.000954687	AACCCGUAGAUCCGAACUUGUG	27.53	27.38	29.63	28.68	26.95	29.27	27.01	25.93	26.54	26.31	25.97	26.15
hsa-miR-205-5p	-6.75	-7.114	-6.858	-7.546	-6.696	-7.374	-7.942	-8.164	-7.854	-7.954	-7.642	-8.014	-7.05633	-7.92833	-0.872	0.000267403	0.00133702	UCCUUCAUUCCACCGGAGUCUG	18.19	17.76	18.07	18.16	17.39	18.69	18.07	17.49	17.58	17.74	17.27	16.54
hsa-miR-223-3p	-11.33	-11.114	-10.768	-10.976	-11.296	-11.334	-10.082	-9.994	-10.464	-10.474	-10.672	-10.514	-11.1363	-10.3667	0.769667	0.000321418	0.00142852	UGUCAGUUUGUCAAAUACCCCA	13.61	13.76	14.16	14.73	12.79	14.73	15.93	15.66	14.97	15.22	14.24	14.04
hsa-miR-200a-5p	4.59	5.016	5.172	4.214	4.034	5.676	3.298	3.416	3.576	3.836	3.318	3.276	4.78367	3.45333	-1.33033	0.000573622	0.0021113	CAUCUUACCGGACAGUGCUGGA	29.53	29.89	30.1	29.92	28.12	31.74	29.31	29.07	29.01	29.53	28.23	27.83
hsa-let-7e-5p	0.58	0.816	0.622	0.174	0.484	1.066	-0.982	-0.784	-0.324	-0.014	0.098	-0.544	0.623667	-0.425	-1.04867	0.000603729	0.0021113	UGAGGUAGGAGGUUGUAUAGUU	25.52	25.69	25.55	25.88	24.57	27.13	25.03	24.87	25.11	25.68	25.01	24.01
hsa-miR-30e-5p	-2.12	-2.084	-2.318	-2.506	-2.546	-1.924	-0.982	-0.764	-1.224	-1.344	-1.862	-1.634	-2.24967	-1.30167	0.948	0.000641729	0.0021113	UGUAAACAUCCUUGACUGGAAG	22.82	22.79	22.61	23.2	21.54	24.14	25.03	24.89	24.21	24.35	23.05	22.92
hsa-miR-200c-5p	5.87	6.426	6.092	6.274	6.154	5.936	4.638	5.606	4.846	5.606	5.178	4.386	6.12533	5.04333	-1.082	0.000686174	0.0021113	CGUCUUACCCAGCAGUGUUUGG	30.81	31.3	31.02	31.98	30.24	32	30.65	31.26	30.28	31.3	30.09	28.94
hsa-miR-140-5p	-1.34	-1.634	-1.798	-1.586	-1.926	-1.004	-0.272	-0.314	-0.694	-0.584	-1.182	-0.794	-1.548	-0.64	0.908	0.000838802	0.00239658	CAGUGGUUUUACCCUAUGGUAG	23.6	23.24	23.13	24.12	22.16	25.06	25.74	25.34	24.74	25.11	23.73	23.76
hsa-miR-125a-5p	-2.65	-2.694	-2.748	-2.356	-2.736	-3.424	-3.592	-4.034	-3.274	-3.654	-3.292	-3.754	-2.768	-3.6	-0.832	0.00118854	0.00311928	UCCCUGAGACCCUUUAACCUGUGA	22.29	22.18	22.18	23.35	21.35	22.64	22.42	21.62	22.16	22.04	21.62	20.8
hsa-miR-187-3p	2.56	2.836	3.312	3.054	2.584	3.486	1.528	1.526	2.456	2.236	1.998	2.186	2.972	1.98833	-0.983667	0.00124771	0.00311928	UCGUGUCUUGUGUUGCAGCCGG	27.5	27.71	28.24	28.76	26.67	29.55	27.54	27.18	27.89	27.93	26.91	26.74
hsa-miR-338-3p	-3.11	-3.204	-3.568	-3.116	-3.336	-3.164	-2.702	-1.754	-2.104	-2.334	-2.972	-2.634	-3.24967	-2.41667	0.833	0.00161126	0.0037912	UCCAGCAUCAGUGAUUUUGUUG	21.83	21.67	21.36	22.59	20.75	22.9	23.31	23.9	23.33	23.36	21.94	21.92
hsa-miR-590-5p	2.11	1.736	1.412	1.404	1.584	2.816	3.278	3.206	3.196	3.136	2.328	2.696	1.84367	2.97333	1.12967	0.00188845	0.00419654	GAGCUUAUUCAUAAAAGUGCAG	27.05	26.61	26.34	27.11	25.67	28.88	29.29	28.86	28.63	28.83	27.24	27.25
hsa-miR-101-3p	-1.96	-2.054	-2.658	-2.636	-2.806	-1.514	-0.992	-0.884	-1.254	-0.944	-1.972	-1.294	-2.27133	-1.22333	1.048	0.00267855	0.00563905	UACAGUACUGUGAUAACUGAA	22.98	22.82	22.27	23.07	21.28	24.55	25.02	24.77	24.18	24.75	22.94	23.26
hsa-miR-200c-3p	-3.99	-4.354	-4.288	-5.016	-4.256	-3.914	-4.782	-4.954	-4.894	-4.834	-5.072	-5.194	-4.303	-4.955	-0.652	0.00346883	0.00689249	UAAUACUGCCGGGUAAUGAUGGA	20.95	20.52	20.64	20.69	19.83	22.15	21.23	20.7	20.54	20.86	19.84	19.36
hsa-miR-21-3p	2.97	1.256	3.412	3.324	3.174	3.396	1.548	2.136	1.626	1.126	1.448	1.306	2.922	1.53167	-1.39033	0.00361856	0.00689249	CAACACCAGUCGAUGGGCUGU	27.91	26.13	28.34	29.03	27.26	29.46	27.56	27.79	27.06	26.82	26.36	25.86
hsa-let-7i-5p	-1.54	-2.004	-1.878	-1.086	-2.026	-1.424	-2.402	-2.484	-2.064	-2.094	-2.102	-2.354	-1.65967	-2.25	-0.590333	0.0060337	0.0109704	UGAGGUAGUAGUUUGUGCUGUU	23.4	22.87	23.05	24.62	22.06	24.64	23.61	23.17	23.37	23.6	22.81	22.2
hsa-miR-320a	-1.17	-1.824	-1.748	-2.106	-1.366	-1.334	-2.102	-2.324	-1.904	-2.484	-1.962	-2.284	-1.59133	-2.17667	-0.585333	0.00682825	0.0118752	AAAAGCUGGGUUGAGAGGGCGA	23.77	23.05	23.18	23.6	22.72	24.73	23.91	23.33	23.53	23.21	22.95	22.27
hsa-miR-301a-3p	2.22	2.016	1.142	1.804	1.934	3.466	2.968	3.586	2.816	4.226	3.138	3.436	2.097	3.36167	1.26467	0.00712667	0.0118778	CAGUGCAAUAGUAUUGUCAAAGC	27.16	26.89	26.07	27.51	26.02	29.53	28.98	29.24	28.25	29.92	28.05	27.99
hsa-miR-99a-5p	-0.84	-1.654	-1.038	-2.096	0.114	0.676	-2.152	-2.064	-2.304	-2.564	-2.002	-2.274	-0.806333	-2.22667	-1.42033	0.00853592	0.0134089	AACCCGUAGAUCCGAUCUUGUG	24.1	23.22	23.89	23.61	24.2	26.74	23.86	23.59	23.13	23.13	22.91	22.28
hsa-miR-194-5p	0.36	0.766	0.192	0.224	-0.116	0.776	1.208	1.246	0.716	1.326	0.678	0.726	0.367	0.983333	0.616333	0.00871577	0.0134089	UGUAACAGCAACUCCAUGUGGA	25.3	25.64	25.12	25.93	23.97	26.84	27.22	26.9	26.15	27.02	25.59	25.28
hsa-miR-145-5p	-3.1	-2.134	-2.658	-2.426	-3.246	-3.674	-1.892	-1.594	-2.274	-2.054	-2.452	-1.874	-2.873	-2.02333	0.849667	0.00925891	0.0137169	GUCCAGUUUUCCCAGGAAUCCCU	21.84	22.74	22.27	23.28	20.84	22.39	24.12	24.06	23.16	23.64	22.46	22.68
hsa-miR-30e-3p	-0.12	0.126	0.152	0.254	-0.286	-0.034	0.728	0.616	0.196	0.716	0.138	0.256	0.0153333	0.441667	0.426333	0.011604	0.0165772	CUUUCAGUCGGAUGUUUACAGC	24.82	25	25.08	25.96	23.8	26.03	26.74	26.27	25.63	26.41	25.05	24.81
hsa-miR-222-3p	-2.53	-2.774	-2.388	-2.726	-2.736	-2.564	-2.912	-3.594	-3.194	-3.164	-2.732	-2.774	-2.61967	-3.06167	-0.442	0.0126916	0.0175056	AGCUACAUCUGGCUACUGGGU	22.41	22.1	22.54	22.98	21.35	23.5	23.1	22.06	22.24	22.53	22.18	21.78
hsa-miR-26b-5p	-2.21	-2.404	-2.648	-2.436	-2.486	-1.814	-1.832	-1.604	-1.854	-1.394	-2.292	-2.034	-2.333	-1.835	0.498	0.017409	0.023212	UUCAAGUAAUUCAGGAUAGGU	22.73	22.47	22.28	23.27	21.6	24.25	24.18	24.05	23.58	24.3	22.62	22.52
hsa-miR-144-3p	7.98	6.076	5.982	6.184	5.714	6.176	8.058	5.906	7.346	9.306	8.918	9.076	6.352	8.10167	1.74967	0.0190862	0.0246273	UACAGUAUAGAUGAUGUACU	32.92	30.95	30.91	31.89	29.8	32.24	34.07	31.56	32.78	35	33.83	33.63
hsa-miR-582-5p	-1.09	-0.994	-0.798	-1.666	-1.226	-1.334	-0.012	0.086	-0.904	-0.874	-1.182	-0.284	-1.18467	-0.528333	0.656333	0.0243688	0.0304611	UUACAGUUGUUCAACCAGUUACU	23.85	23.88	24.13	24.04	22.86	24.73	26	25.74	24.53	24.82	23.73	24.27
hsa-miR-20a-3p	3.42	3.336	3.292	3.054	2.954	4.456	4.128	4.376	3.706	4.576	4.078	3.596	3.41867	4.07667	0.658	0.0340563	0.0412804	ACUGCAUUAUGAGCACUUAAAG	28.36	28.21	28.22	28.76	27.04	30.52	30.14	30.03	29.14	30.27	28.99	28.15
hsa-miR-374a-5p	0.95	0.936	0.552	0.774	0.354	1.856	1.728	1.896	1.296	2.346	1.038	1.186	0.903667	1.58167	0.678	0.0437234	0.0514393	UUAUAAUACAACCUGAUAAGUG	25.89	25.81	25.48	26.48	24.44	27.92	27.74	27.55	26.73	28.04	25.95	25.74
hsa-miR-20a-5p	-3.15	-3.334	-3.328		-3.496	-2.604	-2.642	-2.604	-2.844	-2.744	-3.232	-2.824	-3.1824	-2.815	0.3674	0.0623368	0.071242	UAAAGUGCUUAUAGUGCAGGUAG	21.79	21.54	21.6		20.59	23.46	23.37	23.05	22.59	22.95	21.68	21.73
hsa-miR-126-5p	6.96	6.106	6.292	7.274	5.484	5.606	6.698	6.856	6.776	7.456	7.068	6.746	6.287	6.93333	0.646333	0.0674636	0.0749595	CAUUAUUACUUUUGGUACGCG	31.9	30.98	31.22	32.98	29.57	31.67	32.71	32.51	32.21	33.15	31.98	31.3
hsa-miR-200b-5p	2.71	2.256	2.682	0.754	2.204	3.156	1.778	1.446	1.696	1.896	1.438	1.416	2.29367	1.61167	-0.682	0.0793859	0.0858226	CAUCUUACUGGGCAGCAUUGGA	27.65	27.13	27.61	26.46	26.29	29.22	27.79	27.1	27.13	27.59	26.35	25.97
hsa-miR-144-5p	8.32	4.806	3.872	5.464	3.664	6.016	7.548	4.986	6.576	9.236	6.968	6.786	5.357	7.01667	1.65967	0.094262	0.0992232	GGAUAUCAUCAUAUACUGUAAG	33.26	29.68	28.8	31.17	27.75	32.08	33.56	30.64	32.01	34.93	31.88	31.34
hsa-miR-203a	-5.21	-5.254	-5.448	-7.576	-5.886	-3.714	-5.982	-5.904	-6.694	-6.344	-6.812	-6.414	-5.51467	-6.35833	-0.843667	0.143302	0.146977	GUGAAAUGUUUAGGACCACUAG	19.73	19.62	19.48	18.13	18.2	22.35	20.03	19.75	18.74	19.35	18.1	18.14
hsa-miR-210-3p	-0.05	-0.844	-0.888	-2.826	-0.456	9.276	-1.332	-1.114	-1.824	-2.044	-1.802	-1.874	0.702	-1.665	-2.367	0.209502	0.209502	CUGUGCGUGUGACAGCGGCUGA	24.89	24.03	24.04	22.88	23.63	35.34	24.68	24.54	23.61	23.65	23.11	22.68
